# Supplementary material for: Comparative Transcriptomics Highlights New Features of the Iron Starvation Response in the Human Pathogen Candida glabrata
Source: Front Microbiol. 2018 Nov 16;9:2689. doi: 10.3389/fmicb.2018.02689 (PMC6250833; doi:10.3389/fmicb.2018.02689)
Supplement: Supplementary file 1 [file Table_1.XLS]

## Sheet: SeleniteResponse_withOrthoGroup
ORF	SPECIES	orthogroup	logFC_t1	p-value_t1	logFC_t2	p-value_t2	logFC_t3	p-value_t3	logFC_t4	p-value_t4	logFC_t5	p-value_t5	logFC_t6	p-value_t6	logFC_t7	p-value_t7	logFC_t8	p-value_t8
YALI0E17303g	Ylip	1	0.00333333333333333	0.970739721398993	0.95	1.26795763368106e-05	1.25333333333333	0.00320730031777946	1.15333333333333	2.40003513659164e-05	1.05	1.93558214675054e-05	0.926666666666667	0.000209960485204988	0.796666666666667	0.000861138762345168	0.693333333333333	0.00635868513485789
CAGL0H02827g	Cgla	1	-0.01	0.89837537899875	0.0325	0.580727889839057	0.08	0.290488425823831	0.1525	0.110522520327429	0.16	0.131194122728105	0.23	0.0409017721470188	0.25	0.0347716086105521	0.2425	0.0284322642740318
DEHA2C09680g	Dhan	1	-0.0566666666666667	0.652938923086068	0.0133333333333333	0.877781213100058	0.0633333333333333	0.460337628457785	0.23	0.0227409631793362	0.413333333333333	0.00298421504791526	0.653333333333333	0.000288227678211421	0.833333333333333	0.00013124166872982	1.02	2.30545991486487e-05
KLLA0D06402g	Klac	1	-0.11	0.362762710069046	0.12	0.223464963457933	0.21	0.0648513385851516	0.0433333333333333	0.71474477100308	-0.0733333333333333	0.513038964076681	-0.166666666666667	0.132959955346778	-0.0966666666666667	0.461732121768297	-0.0333333333333333	0.827983588120331
YJL073W	Scer	1	-0.186666666666667	0.117764702107642	0.15	0.0905479485015724	0.273333333333333	0.0685280651709409	0.0266666666666666	0.783298133006607	0.08	0.507112488228892	-0.0875	0.330968699456663	-0.0275	0.802903610309358	-0.0375	0.839625581430194
orf19.3592	Calb	1	0.2125	0.0174103690117543	0.725	1.05039015650409e-05	0.7775	2.14930317860247e-05	0.68	8.64213154746965e-05	0.415	0.00644675942701488	0.395	0.00133954379597524	0.405	0.00375537785051157	0.3475	0.0278987026244841
SAKL0D06226g	Sklu	1	0.2225	0.0606764905886803	0.315	0.0146946742506176	0.0725	0.457005517664798	-0.0175	0.859882280278268	-0.065	0.538963939995838	0.075	0.436664435493963	0.1625	0.096076697855765	0.13	0.239933321574374
KLTH0H10032g	Kthe	1	0.2875	0.00427239154261787	0.5725	5.09747865779925e-05	0.5625	0.000190128577524302	0.51	3.15603910591681e-05	0.3975	0.000115003224614551	0.363333333333333	0.000832388619729373	0.296666666666667	0.0108240148539327	0.256666666666667	0.0219161332089944
YALI0E25696g	Ylip	1	0.453333333333333	0.00635571628172503	1.68	2.18883790797895e-07	1.73666666666667	0.00239347339123984	1.23666666666667	5.62864544641302e-05	0.886666666666667	0.000234756519976373	0.57	0.00249774394645997	0.246666666666667	0.118256494216905	0.0233333333333333	0.894435098987781
DEHA2G16676g	Dhan	2	0.0266666666666667	0.895233159919966	0.303333333333333	0.0558743035731697	0.63	0.00781026857699217	1	0.00233952522553728	1.19	0.000891127514870803	1.26	0.000120508109997495	1.21	0.000463472525319372	1.10333333333333	0.000354080358418532
KLLA0A10153g	Klac	2	-0.0266666666666667	0.847362654949304	0.56	0.00469531750324244	1.16	0.000329265930766588	1.46333333333333	5.68431072313776e-05	1.73333333333333	2.85693797822169e-05	1.48666666666667	2.13336491129614e-05	1.36333333333333	0.000241376927392341	1.56666666666667	0.00065023906553354
YALI0C17325g	Ylip	2	0.0933333333333333	0.291813589274824	0.64	9.49793821659038e-05	1.09666666666667	0.00730251511318262	0.99	8.20235027379969e-05	1.00333333333333	2.9797970918108e-05	0.966666666666667	0.000281885080543044	0.876666666666666	0.000358447407909531	0.85	0.000802377889840791
orf19.7178	Calb	2	0.1175	0.0717674444860326	0.9775	3.66883070347247e-06	1.94	2.1359364231981e-07	2.21	1.32293408718976e-07	2.1525	2.69742998135946e-06	2.17	2.52246778023099e-07	2.115	1.33739145042036e-06	2.0275	4.8720018108854e-05
SAKL0H00946g	Sklu	2	0.1725	0.0985159596460417	0.96	9.87605963404198e-05	1.2975	1.07711820486024e-05	1.3575	1.68268160522745e-05	1.2975	1.91888181647293e-05	1.3275	9.45092877373285e-05	1.36	0.000247303354683754	1.2225	0.000334727028956204
KLTH0B09504g	Kthe	2	0.1975	0.0203399284890866	0.6625	6.12290777558692e-06	0.9275	2.98330366967203e-06	0.975	3.41394804810769e-07	1.1125	6.97987307661681e-07	1.09666666666667	1.11259154435558e-06	1.33666666666667	5.25497769162602e-07	1.19	1.20560174804419e-05
YMR314W	Scer	2	0.283333333333333	0.0375216596248044	0.39	0.0325323251760676	0.726666666666667	0.00513637395886735	0.93	0.000329680229626409	1.2125	3.3060856638036e-05	1.3875	5.01957165778877e-06	1.5775	3.44268773822717e-05	1.545	0.000140602397060403
CAGL0M14003g	Cgla	2	0.433333333333333	0.00770814877181772	1.1175	8.83407954243244e-05	1.5125	0.00024376623327576	1.8225	0.000294175472834474	1.9475	0.000289732639330251	1.9825	0.00047321507075687	2.055	0.000422914151465005	2.05	8.94318649781482e-05
KLLA0E21539g	Klac	3	0.05	0.796759789455688	0.123333333333333	0.329046931158009	0.433333333333333	0.0258261880494254	0.573333333333333	0.00687694646784008	0.56	0.00892924060903355	0.393333333333333	0.0360957647356458	0.2	0.227203548505076	0.0866666666666667	0.58257562253278
orf19.5808	Calb	3	0.0925	0.0803742343730297	-0.12	0.02780628985911	-0.685	8.19504768161176e-06	-1.1	1.15590232498043e-06	-1.2025	2.87563421902062e-05	-1.3175	7.63572593870559e-07	-1.2475	5.36941634847033e-06	-0.965	0.00157798393579142
KLTH0H10560g	Kthe	3	-0.1075	0.105148863802619	-0.37	0.000151938852638721	-0.535	3.26468258115089e-05	-0.6225	1.78890208501682e-05	-0.7075	6.54736304316387e-06	-0.706666666666667	1.53570299829323e-05	-0.71	3.31320850063349e-05	-0.716666666666667	8.70876784963013e-05
YALI0C03718g	Ylip	3	-0.12	0.163450322116095	-0.79	8.95972103759344e-05	-0.92	0.0174629422492603	-1.31333333333333	1.05846354976245e-05	-1.56	1.23862924389388e-06	-1.74	2.56485406156498e-05	-1.78	7.56122394310596e-05	-1.73666666666667	0.000514915119945845
DEHA2A04840g	Dhan	3	0.123333333333333	0.456489632423672	0.236666666666667	0.0296426661198908	0.25	0.0309932126137515	0.123333333333333	0.133714021241984	0.05	0.529597646485956	-0.08	0.325009280333927	-0.216666666666667	0.0400926642582082	-0.163333333333333	0.087896865019045
SAKL0D06798g	Sklu	3	-0.13	0.121200683899332	-0.46	0.000189024500194456	-0.63	7.44803580745308e-05	-0.6625	7.9203827602241e-05	-0.59	0.000326672299230253	-0.4325	0.00613737403262894	-0.3025	0.0430669267869912	-0.215	0.139120268854079
CAGL0I09438g	Cgla	3	-0.47	0.00491234994512009	-1.1825	6.88294391304975e-05	-1.4275	0.000276304217858193	-1.5375	0.000268035224352223	-1.565	0.000807448108170598	-1.6575	0.00140509934939702	-1.6925	0.00119865497527848	-1.66	0.000326335146686849
YBR271W	Scer	3	-1.34666666666667	0.00030058588657368	-1.07	0.0168330168515342	-1.51333333333333	0.00218578221555899	-1.87666666666667	4.00057897142875e-05	-2.0325	1.9796127633229e-05	-2.0725	3.60773521719709e-06	-1.9975	4.68888573223383e-05	-1.9125	0.000132809733032195
KLLA0E16083g	Klac	4	0.0166666666666667	0.910633966180031	0.0133333333333333	0.901029122312887	0.09	0.374145144010359	0.0733333333333333	0.5341330632704	0.0433333333333333	0.701604504360094	0.106666666666667	0.327028213450077	0.166666666666667	0.203469491618722	0.18	0.219190745285128
YALI0E15334g	Ylip	4	0.0233333333333333	0.831042604874049	0.0933333333333334	0.432832300335297	0.133333333333333	0.496968356401065	0.173333333333333	0.130856857967524	0.26	0.0542177934544088	0.396666666666667	0.0070864360144252	0.453333333333333	0.00699834686726538	0.37	0.016782653209015
DEHA2D14586g	Dhan	4	0.09	0.533131691302896	0.283333333333333	0.019148899454587	0.256666666666667	0.0170263075133597	0.166666666666667	0.0697849727072503	0.0366666666666667	0.606281065424038	-0.0166666666666667	0.83582544796671	-0.0333333333333333	0.684584431738754	-0.136666666666667	0.104369791810491
orf19.3298	Calb	4	-0.09	0.0817888060053573	-0.0875	0.0837590321307881	0.11	0.0711680899732652	0.1975	0.0083006718419234	0.265	0.0108912622376698	0.2775	0.00253876305466255	0.29	0.0053508985605815	0.275	0.0374561101619765
CAGL0B02211g	Cgla	4	-0.0933333333333333	0.378137969449626	0.065	0.523858818308917	0.2825	0.0216671229139585	0.4525	0.00283223882388736	0.565	0.00165894953393155	0.61	0.00112144788952543	0.61	0.00121325036555702	0.64	0.000840805449095604
SAKL0G15114g	Sklu	4	-0.1375	0.164052070200488	-0.2875	0.00158921760426807	-0.2125	0.0135386866633228	-0.1875	0.0183828474875829	-0.15	0.0521582136814594	-0.06	0.442286241138375	-0.1	0.22520944474101	-0.115	0.158736881562408
KLTH0C02046g	Kthe	4	-0.205	0.0234485967844416	-0.3875	0.000227287430982502	-0.3725	0.000215703884456342	-0.2575	0.00352152459501741	-0.2225	0.0104694236113264	-0.156666666666667	0.0500391767330294	-0.236666666666667	0.0483385811071995	-0.0866666666666667	0.37077272572488
YGR217W	Scer	4	-0.563333333333333	0.00278051354777504	-0.095	0.296995050817164	-0.406666666666667	0.0185635063401627	-0.58	0.00179913558933734	-0.7375	0.000204581559639922	-0.8525	8.2332017608282e-05	-0.9325	0.000202546744266259	-0.945	0.000824941999295035
SAKL0G02090g	Sklu	5	-0.04	0.67456975877672	-0.065	0.200335516205127	-0.15	0.04103691504256	-0.27	0.00505943211808755	-0.3725	0.00167220318712715	-0.36	0.00340235668724936	-0.3575	0.00379496349494473	-0.3875	0.00323845242276141
DEHA2G12716g	Dhan	5	-0.06	0.661949665780234	-0.173333333333333	0.0810178627260589	-0.316666666666667	0.0211183560790056	-0.416666666666667	0.0115176672947162	-0.503333333333333	0.00213025641955063	-0.61	0.000327731055955369	-0.653333333333333	0.00132796931549408	-0.656666666666667	0.000199640671925714
YALI0D27258g	Ylip	5	-0.07	0.351152375284364	1.60246890531964e-17	1	4.00617226329909e-18	1	-0.1	0.284533148877184	-0.146666666666667	0.188903651986535	-0.176666666666667	0.075777072804655	-0.203333333333333	0.0661593079714765	-0.26	0.0421567101579996
KLLA0E21538g	Klac	5	-0.0766666666666667	0.520560998306778	-0.0733333333333333	0.426977940810705	-0.2	0.0635562050406304	-0.233333333333333	0.0618887467414173	-0.316666666666667	0.0199907505335104	-0.293333333333333	0.0233739583315744	-0.283333333333333	0.053536726272366	-0.293333333333333	0.0595774796833907
CAGL0A02651g	Cgla	5	-0.0966666666666667	0.212986175123403	-0.3875	0.00138260204993007	-0.505	0.00152101345429295	-0.57	0.00200288960664311	-0.5575	0.00289462103834658	-0.4875	0.00744171080909906	-0.4325	0.0143606191927028	-0.4025	0.0261394018102418
KLTH0F16434g	Kthe	5	-0.105	0.0990248642621704	-0.1775	0.00435726523648933	-0.105	0.0862864610190034	-0.085	0.220305258587166	-0.125	0.0459471154275512	-0.14	0.0659651744211027	-0.196666666666667	0.0648403385809325	-0.183333333333333	0.0472352794108242
orf19.3077	Calb	5	-0.27	0.020902456077243	-0.2375	0.0211855695463857	0.21	0.0404972099983526	0.28	0.0174046606032352	0.56	0.00317441898773474	0.5025	0.000365644575868486	0.5575	0.000471729076688677	0.4325	0.0179421790585147
YDR359C	Scer	5	-0.346666666666667	0.0165395300937889	-0.435	0.0350671449587102	-0.21	0.119113444390956	-0.0833333333333333	0.316640427982257	0.075	0.461446720457736	-0.0475	0.639636834532974	0.065	0.484567358681013	0.105	0.372384608221463
SAKL0H10692g	Sklu	6	-0.00750000000000001	0.958623624205931	-0.63	0.00247636665452495	-1.2325	0.00014739976220344	-1.46	3.88947713860718e-05	-1.475	4.64075599148937e-05	-1.455	0.000246684104265265	-1.38	0.00147043098861796	-1.2375	0.00254118256757675
KLTH0E11968g	Kthe	6	0.0125	0.895018744298446	-0.1875	0.0160079841338567	-0.3775	0.00106580185199681	-0.5025	2.83939120866337e-05	-0.5325	9.73646048013082e-05	-0.666666666666667	5.16612800695199e-05	-0.633333333333333	0.000258197758741293	-0.766666666666667	0.000294923981089611
KLLA0B09746g	Klac	6	-0.02	0.892603225341468	-0.563333333333333	0.00428874593255585	-1.14666666666667	0.000277887414529157	-1.68666666666667	1.96038792926232e-05	-2	5.65314303809142e-06	-2.08	7.27789287499857e-06	-2.02666666666667	6.64178007366973e-05	-2.04666666666667	0.000466432904135585
KLLA0A06556g	Klac	6	-0.0266666666666667	0.851072493970462	-0.37	0.0100311089743711	-0.34	0.0110273200401129	-0.19	0.11474519520167	0.0133333333333334	0.917752636008489	0.02	0.873533165477935	3.20493781063927e-17	1	0.0233333333333334	0.901567081536925
orf19.1911	Calb	6	-0.0325	0.598187042144335	-0.2475	0.00170463423308803	-0.315	0.00057651979729536	-0.3825	0.000346965176910546	-0.14	0.366489632512893	-0.135	0.0682826925860565	-0.06	0.553064736225554	-0.00249999999999999	0.984267581185134
SAKL0C04994g	Sklu	6	-0.035	0.806624183303626	-0.2225	0.0281579828811104	-0.0625	0.404842756200178	0.17	0.0655477219824949	0.2575	0.0251669531645582	0.13	0.134175634225789	0.06	0.538408924955613	0.06	0.552792796645642
CAGL0M05599g	Cgla	6	0.0433333333333333	0.61735384253316	-0.105	0.112793545387776	-0.15	0.0870261362315703	-0.145	0.201302342856606	-0.1125	0.4247212747891	-0.1025	0.5556029003489	-0.165	0.367596439059796	-0.1775	0.255412706494147
KLTH0F04466g	Kthe	6	0.0625	0.402355748721925	0.1775	0.00668257904700853	0.2825	0.00328041648333469	0.3525	0.000361454158975996	0.325	0.00269541055896968	0.333333333333333	0.00162590932868619	0.33	0.00948201969844319	0.266666666666667	0.0131407031070345
SAKL0C05016g	Sklu	6	-0.0825	0.592482357918635	-0.2525	0.0230216423712386	-0.1725	0.0529722815085364	-0.035	0.692400054109474	0.0125	0.906062994356493	-0.175	0.06617077777394	-0.32	0.0066744254753685	-0.345	0.00486708309270745
DEHA2D15224g	Dhan	6	-0.0866666666666667	0.560958852081929	-0.276666666666667	0.0412356864939801	-0.506666666666667	0.0179929121007828	-0.626666666666667	0.0175804587484001	-0.95	0.0026821967144954	-1.30666666666667	0.000384275364196001	-1.58333333333333	0.000457883288217518	-1.76	0.000126965019724794
YALI0A17919g	Ylip	6	-0.11	0.250203500278638	-0.61	0.000254754267863497	-1.22666666666667	0.00650253211733377	-2.28666666666667	5.01786691330559e-06	-2.82	2.8964059249275e-07	-3.18666666666667	1.89003427282967e-05	-3.16666666666667	4.80760127340536e-05	-3.12333333333333	0.000212487271778406
orf19.1690	Calb	6	-0.1275	0.0434192594072646	-0.665	1.34498956439166e-05	-1.3075	1.04392908988279e-06	-1.8375	2.5300008454464e-07	-2.105	4.09852974194996e-06	-2.3425	4.87085189135384e-07	-2.185	3.07424379396793e-06	-1.8525	7.66681042403947e-05
YBR162C	Scer	6	0.15	0.183686584791547	0.075	0.513390624614068	-0.266666666666667	0.0704877545122787	-0.513333333333333	0.00327017701440226	-0.8325	0.000484305056796922	-0.9625	8.42019113072329e-05	-1.21	0.00016589767652008	-1.37	0.000137523011936958
CAGL0M08206g	Cgla	6	0.193333333333333	0.0921458618928225	0.615	0.00322397436054113	0.8275	0.00493454117071701	1.0525	0.00302606504420419	1.165	0.00308892108334273	1.145	0.00519408424436315	1.25	0.00249082138238975	1.22	0.000991024138115984
YJL171C	Scer	6	0.596666666666667	0.00379791277872479	0.525	0.0338734549164223	0.513333333333333	0.0159608255905637	0.903333333333334	0.000636079446100888	1.405	7.96750103107206e-05	1.73	2.55227978073736e-05	1.63	5.82068258167975e-05	1.5925	0.00042693631875185
DEHA2A06182g	Dhan	7	0.0133333333333333	0.947472184836747	0.186666666666667	0.095924595052403	0.296666666666667	0.0144440236421873	0.32	0.0131926212842734	0.34	0.0116121238345795	0.34	0.00609294094305263	0.406666666666667	0.00855571137062894	0.463333333333333	0.00223758439517094
KLTH0H11264g	Kthe	7	-0.085	0.200798726912204	-0.2575	0.000754395073786846	-0.2825	0.000877947943459264	-0.2575	0.00326346926468311	-0.2725	0.000988275861609153	-0.263333333333333	0.00406688317389781	-0.203333333333333	0.0554734886973253	-0.163333333333333	0.0855036613995529
SAKL0D07546g	Sklu	7	0.0875	0.305746410820167	0.12	0.0463666593748444	0.11	0.082684582938378	0.105	0.0988378350822272	0.0975	0.181763461546483	0.0925	0.256619062770906	0.0175	0.812579684195927	0.02	0.779112447014015
KLLA0F02233g	Klac	7	-0.123333333333333	0.540887646951703	-0.693333333333333	0.00759128135714799	-1.13666666666667	0.000155061196548316	-1.51	3.15608766086996e-05	-1.75	5.49636665627919e-06	-1.80333333333333	1.00670402962377e-05	-1.83666666666667	7.15445857913789e-05	-1.75	0.000847018975045372
YJL046W	Scer	7	0.14	0.208936605815934	0.15	0.272835792507821	-0.0466666666666667	0.677939985642916	-0.156666666666667	0.106357342840694	-0.115	0.289117963039499	-0.0575	0.644137327816601	-0.0625	0.593695338950456	-0.1	0.44304288327541
orf19.5566	Calb	7	0.1725	0.00867137901351861	-0.36	0.000641518067907653	-1.525	7.36477780843082e-07	-1.85	3.16076223030337e-07	-1.995	7.11799221312895e-06	-2.0925	1.23077617276806e-06	-1.98	5.9793942592466e-06	-1.6325	0.000687748083690272
CAGL0J04840g	Cgla	7	-0.18	0.0575641239220973	-0.6325	0.000478486575110083	-0.8225	0.000441607928800945	-1.025	0.000260975206649062	-1.14	0.000202724937031861	-1.2075	0.000213089905662785	-1.2	0.000568900985496381	-1.195	0.000373019502717496
YALI0C03762g	Ylip	7	0.2	0.233677811521447	-0.126666666666667	0.355933516373051	-0.393333333333333	0.0733203755215219	-0.643333333333333	0.000324932801099276	-0.83	8.16064281809702e-05	-1.00666666666667	0.000113484561594652	-0.976666666666667	0.000241699408634138	-0.96	0.00144477676768825
YML130C	Scer	8	-0.0233333333333333	0.852413304155123	0.615	0.0134541149071387	1.41666666666667	0.00410735102383884	1.34	0.00117685271568688	1.8525	0.000285486166660615	1.9875	4.6412936140221e-05	2.255	0.000125590890213274	2.4775	0.000118816697546635
YALI0D09603g	Ylip	8	0.16	0.0830603623570835	1.33333333333333	1.07809260095212e-06	2.00333333333333	0.00220091714784421	1.99	4.20181722837966e-06	2.04	2.34854624109245e-07	2.06666666666667	1.83644780734399e-05	2.03333333333333	4.79042570051184e-05	1.88666666666667	0.000252011405507942
DEHA2A03476g	Dhan	8	0.22	0.428651919072773	1.19666666666667	0.000443993632098206	1.73333333333333	0.000198062222995529	2.01666666666667	4.94145120325607e-05	2.16333333333333	6.95031810726879e-06	2.19	1.0785683797519e-06	2.08666666666667	9.02240920101128e-06	2.05666666666667	1.13749606634652e-06
KLLA0D10241g	Klac	8	0.223333333333333	0.15680020918394	1.18333333333333	0.00137083182517048	1.99333333333333	9.92712697448938e-05	2.29333333333333	1.62928850241454e-05	2.38666666666667	5.68895648824353e-06	2.31	8.67824847013211e-06	2.15333333333333	5.96695766667963e-05	2.06666666666667	0.000366407335354392
orf19.4871	Calb	8	0.2375	0.016158957002081	1.1225	4.19409343641934e-06	1.735	4.67348507155858e-07	1.6875	1.14444571419624e-06	1.3375	2.80746948571697e-05	1.265	1.68443931328342e-05	1.1975	4.39982827774211e-05	1.1725	0.00144833876818819
CAGL0H06919g	Cgla	8	0.583333333333333	0.0030087688577331	2.045	4.87071161841267e-05	2.7575	0.000210579179864413	3.0125	0.000152213267265142	3.085	9.18472374550961e-05	3.095	0.000154099764915458	3.2175	0.000137375729528693	3.2225	3.62916699113838e-05
KLTH0E16456g	Kthe	8	1.6	3.03996824369737e-06	2.92	3.44563567328373e-07	2.895	2.90566894138114e-07	2.675	1.05928391969071e-09	2.3925	3.69843533481187e-08	2.38666666666667	2.76949994309975e-08	2.41333333333333	2.62581677952482e-08	2.46	1.88511402807334e-06
SAKL0D00308g	Sklu	8	1.8425	0.000454740289928842	2.585	4.27782709392092e-05	1.835	0.000239676646945006	1.355	0.000723174619587913	1.1375	0.000426684260183097	1.54	4.94502410693315e-05	1.7575	0.000188176920949546	1.7575	0.000291574687989676
YALI0F22055g	Ylip	9	-0.0366666666666667	0.73677303856206	-0.51	0.000797394841645475	-0.426666666666667	0.0588678767315599	-0.416666666666667	0.00338009655263297	-0.236666666666667	0.0556670420541344	-0.06	0.488002447882668	-0.0366666666666667	0.70159032304555	-0.0866666666666667	0.38843707844488
SAKL0E08030g	Sklu	9	-0.1275	0.216380355172452	-0.9425	3.30621130203277e-05	-1.5575	2.45555059424783e-06	-1.885	1.15050828104202e-06	-1.805	1.31914787146764e-05	-1.4675	0.000267925197367695	-1.0925	0.0047511575323162	-0.83	0.00539439685844265
KLLA0F03971g	Klac	9	0.136666666666667	0.387575640400553	-0.263333333333333	0.0638416810080206	-0.463333333333333	0.00815564901564435	-0.72	0.00142026095410471	-0.976666666666667	0.000324414510420942	-1.1	0.000114061036586633	-1.26666666666667	0.000338669124787504	-1.23666666666667	0.00217093922920392
DEHA2E10758g	Dhan	9	0.146666666666667	0.458434929594448	0.456666666666667	0.0112864889289603	0.473333333333333	0.0136565057057324	0.326666666666667	0.0311434366424959	0.22	0.0669873351494661	0.343333333333333	0.0292802411202834	0.3	0.0976958505388382	0.393333333333333	0.00746909148383666
CAGL0G02761g	Cgla	9	-0.2	0.0709954832563884	-0.69	0.00266808578814962	-0.6225	0.0118990043689849	-0.655	0.0130375779166969	-0.6025	0.0117750610967407	-0.585	0.0050145820502683	-0.635	0.00219242869839674	-0.495	0.00340588795508877
KLTH0G10054g	Kthe	9	-0.2	0.0200618743407151	-0.6275	2.18363255267274e-05	-0.91	3.21588496430694e-06	-1.13	5.1290314618529e-08	-1.1875	1.33745805393915e-06	-1.25666666666667	1.32351639620476e-06	-1.28333333333333	5.56044707891638e-07	-1.00333333333333	3.07796173143543e-05
orf19.5207	Calb	9	0.52	0.000182345161247644	-0.155	0.107492963475241	-1.765	9.94761764258765e-07	-1.9625	4.80454842333563e-07	-2.0875	1.34380467416788e-05	-2.0825	7.16511775979732e-07	-1.935	1.23763130197742e-05	-1.45	0.00370081854707483
YIL103W	Scer	9	-1.00333333333333	0.00323803055499044	-0.9	0.0467085349125238	-1.27333333333333	0.00259371376325071	-1.54333333333333	9.81008319824992e-05	-1.625	9.58296035501379e-06	-1.3725	6.29873841821313e-05	-1.57	4.20603129942585e-05	-1.4275	0.000648712958111403
DEHA2G04774g	Dhan	10	0.00666666666666666	0.958988078342963	0.17	0.0969169912774591	0.503333333333333	0.011947023360501	0.826666666666667	0.00180343622661771	1.16666666666667	0.000106075567259359	1.33666666666667	1.24250776099434e-05	1.45666666666667	3.18417286158859e-05	1.52666666666667	3.60539783837323e-06
SAKL0G06490g	Sklu	10	-0.03	0.76029200224262	0.0975	0.0768677012966291	0.145	0.0326730359971037	0.175	0.0217220667447034	0.215	0.0127761880275113	0.22	0.0196424690962897	0.2075	0.020147104151465	0.23	0.0151601858684711
CAGL0K06545g	Cgla	10	0.0366666666666666	0.776391189187332	0.245	0.0168790045178613	0.6625	0.00104314972146934	0.785	0.000683240718115377	0.85	0.00102772823327612	0.8675	0.00162880056992661	0.8825	0.00136331472087463	0.905	0.000698826554628408
YALI0B05852g	Ylip	10	0.0866666666666667	0.31416240954879	0.76	5.71507998869294e-05	0.966666666666667	0.00669278539628275	0.896666666666667	7.96206961404349e-05	0.906666666666667	2.63197716434603e-05	0.986666666666667	0.000268451690800931	0.996666666666667	0.000335573502853558	0.983333333333334	0.0011776140598094
KLTH0G05302g	Kthe	10	0.105	0.142859880737687	0.19	0.00836645585428634	0.21	0.0125835042539031	0.18	0.0155639360885012	0.14	0.0404075292045147	0.1	0.167548733970975	0.15	0.149502080799358	0.03	0.741209377493175
KLLA0E03499g	Klac	10	0.11	0.353355011908397	0.206666666666667	0.055771389782669	0.426666666666667	0.00437492926936902	0.563333333333333	0.00147204699446707	0.746666666666667	0.000262130234741107	0.696666666666667	0.00038399376548908	0.706666666666667	0.00143804137778647	0.766666666666667	0.00249057104466368
orf19.3900	Calb	10	-0.12	0.05625737183354	-0.19	0.00652022896112409	0.1475	0.0347056120844933	0.275	0.00109719202848982	0.3875	0.00177089415295165	0.39	0.000553797266562157	0.4225	0.00134099537305366	0.41	0.0110247326148323
YDR470C	Scer	10	0.36	0.0129529048176175	0.31	0.0242179128739029	0.12	0.471216071009033	0.313333333333334	0.0107777604548877	0.35	0.00973755323061582	0.385	0.00254609645624634	0.42	0.00289330445368238	0.3875	0.0219869598266892
DEHA2C06072g	Dhan	11	-0.0366666666666666	0.892825841786048	0.623333333333334	0.0291816807989891	1.25333333333333	0.000467069447826768	1.77	9.02755451143799e-05	2	3.06790083497382e-05	2.23666666666667	8.88740440083376e-06	2.41	1.48468475887964e-05	2.48666666666667	2.83808782461766e-06
orf19.3160	Calb	11	-0.0625	0.504410433710107	-0.4675	0.00039459722695649	-0.4875	0.000172218464617773	0.765	0.00145337022108204	2.18	0.000306196511691751	2.8725	9.49361871665911e-07	2.97	2.42953612275056e-05	3.1475	0.00178168346742375
DEHA2D06622g	Dhan	11	0.0666666666666667	0.615907888988662	1.40333333333333	0.000501578758481462	2.46666666666667	0.00259088543111086	3.11	0.000472435578994336	3.44	5.57304912530867e-05	3.53333333333333	5.40974206191504e-06	3.44	4.63679410203054e-05	3.40333333333333	4.40364706493296e-06
KLTH0A02860g	Kthe	11	-0.0775	0.415290868790391	0.505	6.86078970738026e-05	1.4275	2.30229524079111e-07	1.95	2.38982956901316e-08	2.1275	3.15335952677492e-06	2.34333333333333	1.44447813232289e-07	2.42	4.88499401178154e-08	2.10666666666667	3.27896504228213e-06
orf19.3548.1	Calb	11	-0.1075	0.386704141967548	-0.2475	0.00666246532550651	0.23	0.0405023075241222	2.2325	8.46069225377083e-06	3.815	3.78959755214812e-05	4.3775	4.34807325813976e-07	4.535	1.68254518454071e-05	4.8375	0.000587576639412209
CAGL0J04202g	Cgla	11	-0.143333333333333	0.215287847259751	0.14	0.194004858119086	0.645	0.0368693107073922	1.1	0.00696146254046218	1.6225	0.00388419415781271	2.2325	0.00130142536533922	2.86	0.000368842490113311	3.3825	5.08161804419689e-05
YALI0D20526g	Ylip	11	0.296666666666667	0.0333287806714535	0.88	2.83548459274126e-05	0.893333333333333	0.00958357112273435	0.683333333333333	0.000637644045285512	0.723333333333333	0.000127922485153924	0.806666666666667	0.000234820147700383	0.873333333333333	0.000498541283013577	1.02	0.000502460352796009
KLLA0D07634g	Klac	11	0.32	0.209306737709341	0.29	0.119566741087001	0.3	0.185385765000591	0.503333333333333	0.0326695417536859	0.433333333333333	0.0102540183820994	0.553333333333333	0.00163162998421684	0.506666666666667	0.0276613350012793	0.623333333333334	0.024820262885486
SAKL0B02090g	Sklu	11	0.4875	0.00627214870869308	2.345	2.5690753004471e-05	3.3475	5.82169307738039e-06	3.7775	5.9927020232767e-06	3.865	4.02999639784961e-05	3.8125	4.35522917157211e-05	3.6225	0.000316248675783848	3.45	0.000237451039964475
YFL014W	Scer	11	2.90666666666667	0.00789275741270504	3.71	0.0462936721638525	2.92	0.0333866726195697	3.40333333333333	0.0016480084621961	3.36	0.000238454410252959	3.6025	5.09146088856606e-05	3.7125	9.49899980724743e-05	3.4675	0.000123663483492957
YALI0B08294g	Ylip	12	0.0133333333333333	0.890099035241959	1.02666666666667	1.27583385456617e-05	1.31	0.0605711529357042	1.95	1.5381543444247e-05	1.86	9.01377991446295e-07	1.66	4.05310191617974e-05	1.43666666666667	0.00017746353110043	1.28666666666667	0.000565103353402709
CAGL0K02035g	Cgla	12	0.0266666666666666	0.863079286925135	0.4	0.0104972151295932	0.86	0.000739000743688805	1.06	0.000260975206649062	1.115	0.000225943462545847	1.0675	0.0003953685660399	1.0075	0.000801439984040716	0.9275	0.000883145239311273
orf19.6929	Calb	12	0.0475	0.431693577718532	-0.05	0.402284615864715	-0.0325	0.715387870514908	-0.1575	0.0839565225566408	-0.175	0.0855517902982955	-0.2725	0.00857261115278914	-0.2975	0.0228286116799242	-0.27	0.0507366904856147
KLTH0H08382g	Kthe	12	0.0625	0.478633264198542	0.12	0.131863275994932	0.1375	0.0374148886772442	0.085	0.263635037832189	0.235	0.00279142535311099	0.24	0.00755300597907696	0.36	0.00892945926143322	0.246666666666667	0.0332898516969375
DEHA2F18238g	Dhan	12	-0.0933333333333333	0.688371383961162	-0.106666666666667	0.229933855288187	0.333333333333333	0.00947934483925805	0.723333333333333	0.000614123437849601	1.29333333333333	4.94677319287064e-05	1.49	4.50969156583951e-06	1.56666666666667	2.14077765011501e-05	1.57	8.51534645167182e-06
SAKL0H19866g	Sklu	12	0.135	0.117132300815995	0.2225	0.00448048723045463	0.1925	0.0129372821903205	0.07	0.252431735269875	0.00749999999999999	0.937261542350662	0.1125	0.21832240218466	0.1375	0.182998546671426	0.1075	0.325274648929738
KLLA0F20570g	Klac	12	-0.163333333333333	0.362942017063557	0.03	0.825512559113042	0.106666666666667	0.487827292635035	0.38	0.0323961180984523	0.29	0.0225552614999957	0.29	0.0309421423302292	0.15	0.274838067458617	0.306666666666667	0.124430886781424
YER134C	Scer	12	0.286666666666667	0.0327752924429671	0.27	0.0554499433682513	0.553333333333333	0.012393061127386	0.38	0.00672075564572303	0.455	0.00568704103756235	0.505	0.00133996733202714	0.5025	0.00349735790469926	0.43	0.0135844330914114
YALI0A00154g	Ylip	13	3	0.000930580267237052	4.87666666666667	1.12531212408354e-08	4.63666666666667	0.00343287216066391	5.45	2.09679320005063e-06	5.69333333333333	6.46948326206878e-08	5.65	1.83644780734399e-05	5.30666666666667	4.19489924346834e-05	4.68	0.000277759930448513
KLTH0B04400g	Kthe	13	0.01	0.91452161405288	-0.1325	0.0211729852362432	-0.2875	0.0015069175217867	-0.3525	0.000305708678343016	-0.425	0.00010159087718514	-0.42	0.000528637432430635	-0.373333333333333	0.00299248688401922	-0.313333333333333	0.0057441541294554
SAKL0B12100g	Sklu	13	-0.0275	0.797911298055662	-0.3	0.00111600288164418	-0.5325	0.000109618071381219	-0.655	9.26821367503437e-05	-0.6425	0.000272325556029156	-0.515	0.001953130784697	-0.4275	0.00838123058770557	-0.3975	0.0086686748054499
DEHA2G03212g	Dhan	13	-0.0566666666666667	0.699539643196214	-0.106666666666667	0.178899360164158	-0.0733333333333333	0.419971819786268	0.00333333333333334	0.969778277997745	0.11	0.183989957856927	0.183333333333333	0.0642006164159171	0.22	0.0266947327711417	0.286666666666667	0.00782461300792224
CAGL0L05082g	Cgla	13	-0.0666666666666667	0.377397524808063	-0.3875	0.00165405577225439	-0.51	0.00149072291391805	-0.5475	0.00155251166198974	-0.5375	0.00234279669102075	-0.49	0.00370949066389777	-0.4375	0.00441152665377023	-0.3675	0.00556528463850392
orf19.1533	Calb	13	0.0975	0.105760908919842	-0.21	0.00302569520668852	-1.475	1.28298286791087e-06	-2.07	3.48679297441083e-07	-2.0625	2.03157108638706e-05	-1.905	1.75115245775846e-06	-1.74	7.52468851254712e-06	-1.33	0.00382546256288947
DEHA2A00374g	Dhan	13	0.113333333333333	0.505741872506405	0.0633333333333334	0.450211365672603	0.0266666666666667	0.730274490854616	0.07	0.480241917901569	-0.05	0.619308248245385	-0.0766666666666667	0.439046311977633	0.06	0.618706304412748	0.02	0.872232001744316
YKL077W	Scer	13	-0.15	0.229106275712171	-0.175	0.0762262208641372	0.06	0.815771889606461	-0.01	0.948691389249335	0.0575	0.672312577753437	0.07	0.58471865838267	-0.0425	0.747984671002945	-0.0175	0.923780723042652
KLLA0F26356g	Klac	13	0.2	0.182704526150972	0.233333333333333	0.0535450666770164	0.14	0.158903520396605	0.0933333333333334	0.398854137387386	0.0966666666666667	0.38918768326653	-0.0333333333333333	0.764710288950246	-0.126666666666667	0.330708372973415	-0.08	0.565417544684445
YALI0D26554g	Ylip	13	0.233333333333333	0.0734074445294507	1.74	8.45384705262805e-07	1.76	0.00234405146180073	0.953333333333333	6.39548452322203e-05	0.686666666666667	0.000218365331701129	0.616666666666667	0.000829282605290876	0.533333333333333	0.00290802482564441	0.466666666666667	0.00783300067544046
orf19.1683	Calb	14	-0.02	0.707679140054805	0.0675	0.272217007668114	0.535	0.000184266160334743	0.5625	0.000121175203892231	0.435	0.00211999834208533	0.43	0.000476524117502932	0.44	0.000759406038388603	0.455	0.006820420152287
DEHA2D15290g	Dhan	14	-0.04	0.716765354003449	-0.22	0.0314739360861691	-0.303333333333333	0.0190624942708397	-0.346666666666667	0.0082632474629563	-0.293333333333333	0.00644723657385662	-0.34	0.0038730129721989	-0.343333333333333	0.00902617834907292	-0.34	0.00353791873686274
KLLA0F05357g	Klac	14	0.0566666666666667	0.648942543307028	-0.11	0.28012956651791	-0.07	0.453287253621651	0.01	0.929220187934395	0.07	0.509921583654849	0.0766666666666667	0.464865887543253	0.06	0.644287075634208	0.113333333333333	0.386947104289439
YALI0A00891g	Ylip	14	0.0766666666666667	0.323791840089452	0.256666666666667	0.021128138910682	0.27	0.257568281514045	0.0466666666666667	0.641280459988321	-0.07	0.523091057030398	-0.103333333333333	0.323661547989273	-0.09	0.409625465274673	0.02	0.849860181227532
YDL134C	Scer	14	0.14	0.222972216247617	-0.065	0.374391954424462	0.233333333333333	0.146187985888819	0.38	0.00878576565714001	0.5275	0.00201830314206362	0.6175	0.000288020112478965	0.7075	0.000395182849535563	0.735	0.000593536297199901
KLTH0H02354g	Kthe	14	0.1825	0.0242556660461634	0.4525	4.0980138265615e-05	0.6375	1.1874051319104e-05	0.675	2.07816923081298e-06	0.7675	1.22579723583699e-05	0.736666666666667	1.626963160909e-05	0.843333333333333	2.12768459333808e-05	0.653333333333333	0.000193416946514513
YDL188C	Scer	14	0.203333333333333	0.0764910624250271	-0.005	0.94044763642038	0.0533333333333333	0.672174011569068	0.113333333333333	0.218787213764255	0.195	0.0950215996837057	0.2525	0.0254765764494029	0.215	0.0396133941956187	0.2	0.114580815743593
SAKL0F10164g	Sklu	14	0.215	0.082274520820291	0.83	0.000124748355072463	1.0625	4.77060273856529e-05	1.085	2.47465246771424e-05	0.8825	0.000109392916207338	0.79	0.00112127145448082	0.685	0.00347116830784667	0.555	0.00474716070941121
CAGL0I03938g	Cgla	14	0.226666666666667	0.0889586376887217	0.2675	0.0389842582769742	0.15	0.272678172876121	0.1175	0.400646866932993	0.0425	0.744997609097152	0.0075	0.946016037127893	-0.0375	0.710185009705727	-0.0275	0.769271378639599
DEHA2A01342g	Dhan	15	-0.01	0.936116150145715	0.103333333333333	0.335220082751057	0.453333333333333	0.0278299926562142	0.913333333333333	0.000732292616200324	1.49	2.69132608199709e-05	1.9	2.5087350058207e-06	2.09666666666667	8.36357846201079e-06	2.27	1.19611290643431e-06
KLTH0A03652g	Kthe	15	-0.0125	0.855068907510191	-0.2725	0.000559262835248508	-0.44	0.000125449083208016	-0.545	1.87454939437063e-05	-0.49	5.03255470652045e-05	-0.476666666666667	0.000171093129013243	-0.46	0.000804336200062492	-0.376666666666667	0.00219792193313356
YPR072W	Scer	15	0.0166666666666666	0.931999481556462	-0.1	0.313739117353928	0.153333333333333	0.578566000532036	0.00999999999999992	0.964036418222515	0.0525	0.78051870484583	-0.155	0.363551942022617	0.1775	0.362959871257588	0.3175	0.0369397156906575
orf19.2012	Calb	15	0.0175	0.761619572762767	-0.085	0.102518852392458	-0.6275	2.01053361630501e-05	-0.565	3.53940945307494e-05	-0.6825	9.73218727128204e-05	-0.695	2.58243925565944e-05	-0.6225	0.000103820092808506	-0.4975	0.00775280556396235
orf19.5107	Calb	15	0.02	0.672436610495497	-0.0725	0.151093072049815	-0.31	0.000988748877980476	-0.415	0.000528898149604492	-0.4375	0.00139824603719417	-0.445	0.000197530647896935	-0.43	0.000747656504551974	-0.365	0.0197587083381278
YALI0E06435g	Ylip	15	-0.02	0.841088740707754	-0.17	0.120467712160547	-0.266666666666667	0.187686657172366	-0.3	0.0110512839939624	-0.3	0.0155002327622458	-0.346666666666667	0.00775756691961279	-0.466666666666667	0.0034214909353845	-0.473333333333333	0.00431424852686046
SAKL0F07964g	Sklu	15	-0.0625	0.472540090590396	-0.48	0.000176209943603719	-0.7475	2.40349996464501e-05	-0.83	2.41313575180625e-05	-0.775	6.15882092543225e-05	-0.6575	0.00031877893721438	-0.51	0.00143491888336546	-0.48	0.00151011081286543
KLLA0B09196g	Klac	15	0.0833333333333333	0.46644071089056	0.26	0.0305811221987908	0.333333333333333	0.0201773784305199	0.37	0.0168517102822719	0.326666666666667	0.0240346664928706	0.286666666666667	0.0443075416800099	0.22	0.153970476758049	0.156666666666667	0.295103628840986
SAKL0B08052g	Sklu	15	0.1	0.256135098442282	0.2075	0.0325976297076052	0.07	0.46815632304092	-0.145	0.22692187750862	-0.325	0.0317580566208663	-0.3575	0.0111463360241108	-0.3175	0.0102707879772876	-0.3425	0.00586975263634277
CAGL0D01342g	Cgla	15	0.103333333333333	0.278372797607555	0.1775	0.0341310411980268	0.2	0.0360753899098184	0.2225	0.0509623642421194	0.205	0.063821641719031	0.24	0.035171138909471	0.28	0.0203048383364598	0.31	0.0118756285034322
DEHA2F04004g	Dhan	15	0.103333333333333	0.587740521640895	0.133333333333333	0.171816814224271	0.22	0.0949606043691479	0.306666666666667	0.0304737842774732	0.383333333333333	0.0112873199785862	0.443333333333333	0.00287505691064266	0.423333333333333	0.00674059914398765	0.496666666666667	0.00072188375859191
KLLA0E04335g	Klac	15	-0.13	0.312902855146893	-0.486666666666667	0.00989538963805495	-0.94	0.000317487581799917	-1.3	3.36347494188766e-05	-1.48	1.18050180769506e-05	-1.52666666666667	2.37759789556048e-05	-1.53	0.000144235003833614	-1.49	0.00106308748923049
KLTH0F11880g	Kthe	15	0.1375	0.118860062079002	0.28	0.000698662310622017	0.28	0.0023839554498651	0.275	0.00143711065020801	0.1825	0.0139671793271912	0.136666666666667	0.0718703536835718	0.0433333333333333	0.666352638327665	0.0766666666666667	0.36753157454182
YIL038C	Scer	15	-0.196666666666667	0.109276628328013	-0.335	0.0244392491189741	-0.326666666666667	0.0386619887659983	-0.4	0.00408564041472234	-0.46	0.00239812498551716	-0.4775	0.000841667799536429	-0.44	0.00157654309300342	-0.415	0.00886108929268099
CAGL0L01001g	Cgla	15	-0.213333333333333	0.114027412046172	-0.6225	0.00404785470748868	-0.7075	0.00784544015981066	-0.7875	0.00426577676736258	-0.79	0.00151865325685081	-0.755	0.00225008792554834	-0.75	0.0014089178363483	-0.77	0.000894388215035682
SAKL0E05456g	Sklu	16	0.00750000000000001	0.967468545230886	0.0475	0.672853984195873	0.065	0.577473257222071	0.0975	0.443822221175684	0.2	0.145565943654847	0.235	0.147480438709338	0.1975	0.156113546773341	0.2225	0.0586515105393192
orf19.3060	Calb	16	0.015	0.765825949916913	0.275	0.00119378422308542	0.8875	4.65993202169599e-06	1	1.92330225257197e-06	0.71	0.000216133967592036	0.75	2.03781720642936e-05	0.69	7.99175025601548e-05	0.7175	0.0017573226639831
KLLA0F07315g	Klac	16	0.0333333333333333	0.806013931014686	-0.17	0.130653971497988	-0.34	0.012028047058395	-0.42	0.00609190084912601	-0.4	0.00744970837647737	-0.51	0.00278609826808026	-0.603333333333333	0.00265877001360043	-0.546666666666667	0.011429594820936
DEHA2B06908g	Dhan	16	-0.0466666666666667	0.688371383961162	-0.1	0.233334081343338	-0.186666666666667	0.0790489829016364	-0.323333333333333	0.0205961409964022	-0.376666666666667	0.00230416713710855	-0.473333333333333	0.00126209830741164	-0.596666666666667	0.000876088258117819	-0.693333333333333	0.000149876949520282
YALI0F30701g	Ylip	16	0.0766666666666667	0.43813108187402	0.31	0.0116423329998174	0.35	0.243061231748904	0.0166666666666667	0.896923141381057	-0.18	0.164464494729358	-0.44	0.0119104250279888	-0.68	0.00113815128305549	-0.623333333333334	0.00202772677020012
KLTH0H15862g	Kthe	16	0.085	0.321772999457766	0.0725	0.195125055666131	-0.035	0.546143855801208	-0.035	0.712376991868298	-0.1225	0.145568040708396	-0.0733333333333333	0.307211464285944	-0.183333333333333	0.110591756459027	-0.103333333333333	0.248268009379878
CAGL0I00704g	Cgla	16	0.213333333333333	0.14723449059797	0.185	0.0906608441112073	0.12	0.275829883753718	0.0825	0.370971116376887	0.02	0.860496366863401	-0.0525	0.620438577568466	-0.075	0.468415146068578	-0.175	0.0876752123179409
YMR149W	Scer	16	1.60246890531964e-17	1	-0.03	0.826210283351419	-0.156666666666667	0.264429886983156	-0.193333333333333	0.0806325810246747	-0.19	0.15634524260549	-0.1375	0.167148906109946	-0.2725	0.033404567265544	-0.295	0.0256217931533343
SAKL0B05104g	Sklu	17	-0.0125	0.918402700391132	0.28	0.00203461197859701	0.3825	0.00103392617629503	0.4425	0.000410468053611491	0.3975	0.00234808659234176	0.335	0.0112962479299421	0.185	0.127394154051779	0.0625	0.509310804137484
DEHA2B05192g	Dhan	17	0.0133333333333333	0.919782374558974	-0.00333333333333333	0.966513719298034	0.1	0.277294027533145	0.196666666666667	0.0592050873426603	0.336666666666667	0.00472261891682978	0.43	0.00125419840402579	0.5	0.000917319668903192	0.536666666666667	0.000252606320813122
KLLA0B13090g	Klac	17	-0.0433333333333333	0.767060050813482	-0.05	0.586055209563205	0.0433333333333333	0.69138317292702	0.0833333333333333	0.472078463409791	0.126666666666667	0.280501963222931	0.266666666666667	0.0310945593761218	0.313333333333333	0.0358382184154175	0.23	0.132525813470697
CAGL0M04895g	Cgla	17	-0.0466666666666667	0.629619407763739	-0.0025	0.971793080819261	0.0575	0.457986320661544	0.16	0.0986480893292453	0.2275	0.063080959246848	0.26	0.0646775588539037	0.365	0.0243342690028616	0.3625	0.0165957704334331
orf19.4403	Calb	17	0.06	0.485818289824553	0.35	0.00118431014375426	0.7725	2.40167639439012e-05	0.985	2.45621196377132e-05	0.8525	0.00047231962205173	0.94	7.3062283773019e-05	0.875	0.000276756445357027	0.71	0.00465777547390919
YMR231W	Scer	17	0.09	0.467085270818032	0.03	0.655433727638914	-0.06	0.588096008263412	-0.08	0.351678519441723	-0.08	0.450035753766692	-0.1875	0.0607444687886216	-0.195	0.0517722148993781	-0.1925	0.111821962925968
KLTH0E04312g	Kthe	17	-0.105	0.215876346035941	-0.2175	0.0048089213098853	-0.195	0.0174398618757046	-0.055	0.480173052810352	-0.07	0.360930101487748	0.00666666666666667	0.929470535918932	-0.0966666666666667	0.388878483955941	0.07	0.481844447639304
YALI0E23408g	Ylip	17	-0.133333333333333	0.139223792763984	0.0433333333333333	0.668500714382252	0.19	0.325574774036241	0.436666666666667	0.00238752562165211	0.523333333333333	0.000740063032340357	0.6	0.000880649840315314	0.616666666666667	0.00133754179349035	0.576666666666667	0.00349262416142858
orf19.3195	Calb	18	0.0425	0.534554425322446	0.6475	5.96864100383041e-05	0.63	0.00104488443747375	0.92	3.50819108600649e-06	1.0875	2.91101112858062e-05	1.0325	5.2748546291553e-06	1.095	7.38608709137954e-06	1.12	0.00028701016817827
CAGL0D02178g	Cgla	18	0.0566666666666667	0.478484278025681	0.13	0.115915145683378	0.035	0.760949509987564	-0.0825	0.534241720933518	-0.09	0.529084443066806	-0.1875	0.342669229680105	-0.1475	0.439856824303341	-0.1725	0.408601119201678
KLTH0H13398g	Kthe	18	0.11	0.18508223322716	0.2975	0.00480869348002607	0.39	0.00122049529679461	0.4325	0.00023248923518316	0.39	0.000386523132272971	0.426666666666667	0.000843185414878645	0.533333333333333	0.000347180018609421	0.42	0.00325866708364953
DEHA2E11308g	Dhan	18	-0.113333333333333	0.522242546469082	-0.00333333333333333	0.966990021024058	-0.0333333333333333	0.843325931628212	-0.226666666666667	0.238075970988412	-0.393333333333333	0.039172530684538	-0.59	0.00303879064138884	-0.656666666666667	0.00210648186129231	-0.683333333333333	0.000296672755022603
KLLA0A10813g	Klac	18	0.213333333333333	0.303842418020094	0.126666666666667	0.321866909369636	0.0466666666666667	0.685724506743951	0.03	0.809276683622167	-0.0266666666666667	0.820447358045732	-0.0233333333333333	0.852031382697367	-0.0833333333333334	0.58331105913954	-0.106666666666667	0.516253940342716
DEHA2E10076g	Dhan	18	0.216666666666667	0.375859528784463	0.9	0.00131503101134258	1.18	0.00134365205174251	1.12333333333333	0.000815019343081371	0.996666666666667	0.000585697309160659	0.913333333333333	9.12191335975424e-05	0.906666666666667	0.000174097696079269	0.926666666666667	3.33295100540311e-05
YOL020W	Scer	18	-0.226666666666667	0.137429280002486	-0.285	0.0380838578285412	-0.62	0.00723623558323618	-0.67	0.00601120786979558	-0.7	0.00156428227456248	-0.615	0.00149358541617099	-0.8325	0.0018154691077842	-0.98	0.000878257290431418
orf19.6659	Calb	18	0.4	0.000337804762001281	1.7025	1.69158768208232e-06	1.92	9.40693582165266e-07	2.3625	1.32293408718976e-07	2.51	2.35454665808542e-06	2.5525	3.17059437566391e-07	2.5225	1.07213426137546e-06	2.4875	4.29293888154403e-05
DEHA2A08602g	Dhan	19	0.00666666666666667	0.962429581699537	-0.0333333333333333	0.65636252348237	-0.09	0.270002575661353	-0.0466666666666667	0.607224465398949	0.03	0.754758210073994	0.05	0.573255146508967	-0.00333333333333334	0.974229122641725	-0.03	0.725758392976221
KLLA0D01089g	Klac	19	-0.0166666666666667	0.923901974866292	-0.0266666666666667	0.793203098407402	0.0333333333333333	0.73213334533298	0.133333333333333	0.256579601783388	0.253333333333333	0.0435293662966933	0.383333333333333	0.0081773868296454	0.503333333333333	0.00655185307308533	0.573333333333333	0.0105682801406135
CAGL0E02695g	Cgla	19	0.0266666666666667	0.752292153045679	0.46	0.00487809302714118	0.6175	0.00184426957603634	0.68	0.00099813992310326	0.69	0.00132071954760938	0.6875	0.00108897209282989	0.775	0.000883410081951458	0.7525	0.000511517499809694
CAGL0I03410g	Cgla	19	0.0266666666666667	0.73722725139717	0.27	0.00468901826400101	0.3375	0.00670932972159584	0.4275	0.0034729639393543	0.4275	0.00538591189138168	0.45	0.00443839659597897	0.4725	0.00378603293540392	0.4175	0.0047316712464484
YDL164C	Scer	19	-0.0266666666666667	0.801876996190499	0.345	0.0205241479920894	0.32	0.0443345742397366	0.186666666666667	0.0556597241332726	0.1525	0.142561091566571	0.1225	0.193996980511204	0.115	0.257696238840605	0.1175	0.330268032247755
YALI0D21384g	Ylip	19	-0.0533333333333334	0.465638471125268	-0.13	0.203277266693087	-0.0233333333333333	0.92558411795818	0.31	0.0192850461069608	0.463333333333334	0.00349169764292666	0.553333333333333	0.00557809052314582	0.56	0.00404843049852211	0.68	0.00487810027124662
SAKL0F10912g	Sklu	19	-0.055	0.490681435916115	0.0275	0.562154679170964	0.025	0.646228418519835	0.0375	0.57611095811355	0.0475	0.513610526317055	-0.00750000000000001	0.9315164228977	-0.07	0.31824137016074	-0.075	0.279604475862829
DEHA2G04224g	Dhan	19	0.103333333333333	0.480543832387746	0.283333333333333	0.0150469829320066	0.506666666666667	0.00511408449182311	0.62	0.000852924156769827	0.693333333333334	0.000193747364424129	0.84	3.83086456034169e-05	0.943333333333333	6.13760802911112e-05	0.97	1.46063877131098e-05
YOR005C	Scer	19	0.103333333333333	0.313717500185567	0.1	0.313739117353928	0.153333333333333	0.359504174156294	0.416666666666667	0.00368013053721264	0.5775	0.000660905875545617	0.59	0.000798039278717477	0.7575	0.000152974846204913	0.735	0.0017800249660242
orf19.6155	Calb	19	0.12	0.0364789692690323	0.645	1.44988365617009e-05	0.9675	1.65550675328228e-06	1.04	1.46902791744429e-06	0.9025	4.91769282105989e-05	0.8875	1.52765391052082e-05	0.85	9.06493377568169e-05	0.815	0.000880446515148677
KLLA0D12496g	Klac	19	-0.136666666666667	0.390171234536687	-0.213333333333333	0.110470858129356	-0.256666666666667	0.0783686041742929	-0.353333333333333	0.0334056418040267	-0.42	0.0089399479690165	-0.41	0.0147290849320604	-0.36	0.0580647749230263	-0.363333333333333	0.0634214976881287
orf19.5798	Calb	19	0.14	0.0209688296126012	-0.0525	0.342167569700676	0.075	0.183223633464227	0.025	0.653195247015042	0.22	0.0290590863857166	0.215	0.00630753384183341	0.2	0.0303092287350905	0.0475	0.716221309448976
KLTH0C11286g	Kthe	19	0.1425	0.0444764926775586	0.455	2.18983381171092e-05	0.57	2.46519565720176e-05	0.6525	3.42320108507961e-06	0.645	6.16271784404768e-06	0.663333333333333	2.64439260927122e-05	0.603333333333333	0.000126875096869111	0.693333333333333	0.000148383976628566
KLTH0H01408g	Kthe	19	-0.16	0.110560306092942	-0.3675	0.000609551937423628	-0.5025	0.000195352293613431	-0.515	3.44857316776401e-05	-0.4225	0.000112783159146908	-0.41	0.000829885950735201	-0.29	0.015561710719464	-0.363333333333333	0.00619438347186386
YALI0F01034g	Ylip	19	0.373333333333333	0.013223725172086	1.37333333333333	9.4441950085678e-07	1.63333333333333	0.00608111899090953	2.05666666666667	2.52455662140986e-06	2.14666666666667	1.81672069376079e-07	2.29666666666667	1.83644780734399e-05	2.35	5.64611263879304e-05	2.23666666666667	0.000243253221097015
DEHA2G14564g	Dhan	20	-0.00766666666666666	0.958988078342963	0.2	0.125763310485313	0.00333333333333334	0.976270279903869	-0.103333333333333	0.353145643966553	0.03	0.743234603561812	0.116666666666667	0.225609053227911	0.06	0.54941446969817	-0.0066666666666667	0.951591980476632
YALI0D06149g	Ylip	20	0.0266666666666667	0.744419108553366	-0.37	0.00854782023200229	-0.553333333333334	0.0317463321851604	-0.92	4.89242847968462e-05	-0.92	2.44897396440919e-05	-1.01	0.000333484281265637	-0.923333333333334	0.000322727273973587	-0.873333333333334	0.000600570815256216
DEHA2F25344g	Dhan	20	-0.03	0.883944529057373	0.1	0.418444205148498	-0.203333333333333	0.268967405843057	-0.456666666666667	0.0967490011055861	-0.81	0.0103594824417596	-1.19333333333333	0.000527897539317847	-1.34333333333333	0.000874940300208649	-1.41333333333333	0.000173492530940027
YALI0D08140g	Ylip	20	-0.0333333333333333	0.710631339026481	-0.463333333333334	0.00235584239745909	-0.56	0.0992293519048055	-0.906666666666667	0.000975946960969198	-0.546666666666667	0.0128274244917896	-0.08	0.659365247218002	0.346666666666667	0.102598734731495	0.76	0.00532382991729954
DEHA2C17864g	Dhan	20	-0.04	0.761701268607053	-0.0233333333333333	0.774162773840426	0.0433333333333333	0.575936942639776	-0.05	0.560431858589588	-0.0866666666666667	0.314179575220098	-0.13	0.17741373259313	-0.166666666666667	0.0702620677238786	-0.163333333333333	0.0903738612495778
KLLA0D02420g	Klac	20	0.05	0.702042165629626	0.08	0.416689667784067	0.663333333333333	0.0201636531686541	0.806666666666667	0.003428671866121	1	0.00057851791708944	0.37	0.0715671206271915	0.966666666666667	0.000436984093950858	0.913333333333333	0.00420262479444008
KLLA0C01496g	Klac	20	-0.05	0.87018096205072	-0.436666666666667	0.0466142958042757	-0.543333333333333	0.0120793287624915	-0.8	0.00299781552618043	-0.826666666666667	0.00143942804524926	-0.88	0.00159743206005314	-1.07333333333333	0.00289942281357112	-1.16	0.00282079257169017
KLTH0H09812g	Kthe	20	0.1025	0.363853234462467	0.2775	0.0292187240553639	0.265	0.028968750190127	0.1175	0.11979128670445	0.1175	0.198787895273121	-0.07	0.505476269933516	0.0433333333333333	0.719172109799129	-0.173333333333333	0.171304893336639
SAKL0D05984g	Sklu	20	0.15	0.217253397649656	0.545	7.92713158075978e-05	0.6425	7.36893750338751e-05	0.6925	5.24177064424627e-05	0.7175	0.000110314996356745	0.575	0.0015523448989554	0.5575	0.00499037443660845	0.475	0.00684705467275176
orf19.6200	Calb	20	-0.15	0.0673188156914131	-0.4075	0.000806415261942702	-0.3475	0.000980037251155598	-0.555	0.00037555175813272	-0.4775	0.00111554712093069	-0.5025	0.000446196019861963	-0.6175	0.000373500751524889	-0.3225	0.106356730325654
orf19.7218	Calb	20	0.1525	0.100739021931556	-0.68	2.28376183131656e-05	-1.28	4.0233864186708e-06	-2.0025	5.26246509617666e-07	-2.15	2.69742998135946e-06	-2.285	2.80356796511836e-07	-2.2425	1.33805289347783e-06	-2.1275	0.000245520560496493
DEHA2B01232g	Dhan	20	-0.163333333333333	0.477676327811958	-0.0133333333333333	0.87809739657464	0.19	0.116479775476934	0.143333333333333	0.278193317575367	0.04	0.824014321748862	-0.226666666666667	0.204848644604046	-0.436666666666667	0.0698374284813968	-0.59	0.0388940008612295
SAKL0C01540g	Sklu	20	-0.175	0.363874052413821	0.26	0.108771560640864	0.2125	0.113823426928378	0.1175	0.282936242807706	0.00499999999999999	0.962374241095924	-0.205	0.0377021468327316	-0.2275	0.0523081512536841	-0.1675	0.164976262354602
orf19.2336	Calb	20	-0.185	0.0382341665810951	-0.5675	0.00199049849117781	-0.6625	0.000129907026873624	-0.885	3.08078417868127e-05	-0.86	7.92501343075389e-05	-1.025	0.000166708806724912	-1.0075	0.000181239147606025	-0.7025	0.0109480079659284
orf19.6202	Calb	20	-0.4	0.00323597698613597	-1.3325	1.06541766224654e-05	-2.045	7.14834637820923e-07	-2.38	6.12143252596915e-07	-2.2225	2.61492349201326e-06	-2.44	9.86269741147528e-07	-2.2925	2.14932388614604e-06	-2.055	0.000207791875345927
KLTH0F01518g	Kthe	20	0.4475	0.00111970952232957	0.2175	0.0048089213098853	0	1	-0.045	0.610202307909035	-0.0125	0.882368533099165	0.0766666666666667	0.361503935618033	0.0533333333333334	0.636980785838506	0.13	0.164031057151312
CAGL0G05049g	Cgla	21	0.00666666666666667	0.958866894710298	0.2125	0.0161249119915929	0.19	0.0505850634886613	0.18	0.0724678304273783	0.0225	0.824022632742241	-0.0425	0.658926767732862	-0.095	0.406629197850019	-0.215	0.150836782375118
SAKL0H19250g	Sklu	21	0.00749999999999999	0.959320440226042	-0.2175	0.00344651240062759	-0.49	0.00059223158470991	-0.64	0.000658661624904215	-0.615	0.0034055494157605	-0.4325	0.0096159367922202	-0.22	0.198296001370864	-0.1725	0.234516171419784
YDR063W	Scer	21	-0.03	0.829359843177285	-0.275	0.0506907796824967	0.143333333333333	0.575048924596386	0.193333333333333	0.327057479090235	0.26	0.138117582963365	0.19	0.207811431430776	0.43	0.0202680802514382	0.46	0.0145726251855455
DEHA2F15378g	Dhan	21	-0.0366666666666666	0.839671588410715	-0.213333333333333	0.128943376131669	-0.473333333333333	0.0145770837018892	-0.723333333333333	0.00129422792374722	-0.93	0.000136195100642235	-1.14333333333333	1.18066274775879e-05	-1.41	1.79097736655792e-05	-1.35666666666667	3.59093466868231e-06
KLTH0H07898g	Kthe	21	-0.08	0.350760561515462	-0.0425	0.450267603802676	0.0325	0.695636082978782	0.0425	0.710125564069203	0.095	0.398405277890787	0.203333333333333	0.0143275395504756	0.186666666666667	0.149403089230405	0.153333333333333	0.110299375894997
KLLA0F18062g	Klac	21	-0.133333333333333	0.476083918858687	0.0433333333333334	0.731473055577152	0.0633333333333334	0.64593245086243	0.13	0.405356559377289	0.1	0.487344903340856	0	1	-0.07	0.613887592493147	-0.01	0.941068796801107
orf19.4193	Calb	21	-0.29	0.00950709573797487	-0.7525	2.76083978727204e-05	-1.28	3.63239906353344e-06	-1.6025	3.49489120965337e-06	-1.595	3.43370717757769e-05	-1.4925	1.0028425023652e-05	-1.46	2.17495620253291e-05	-1.1275	0.00450324952430698
DEHA2C07964g	Dhan	22	0.01	0.936116150145715	-0.193333333333333	0.0681521417243732	-0.56	0.0149470234904361	-0.836666666666667	0.00236896840423508	-1.08333333333333	0.000149905202595709	-1.25666666666667	9.80476851273553e-06	-1.28	3.31053444759196e-05	-1.24333333333333	5.59340749425527e-06
orf19.1901	Calb	22	0.035	0.491575268152114	-0.22	0.00399283032430458	-0.9525	3.17407129895517e-06	-0.985	2.80568870066254e-06	-0.6025	0.0058763823040335	-0.5225	0.000397097436526525	-0.395	0.00894775989938777	-0.3125	0.138756790840388
KLTH0C03520g	Kthe	22	-0.0525	0.436817186227324	-0.09	0.117783195890254	-0.08	0.226223152815927	-0.0475	0.47322468452739	0.04	0.504066545433144	0.0433333333333333	0.567207648971637	0.09	0.374432635866072	0.0833333333333333	0.36782090184731
KLLA0E22243g	Klac	22	-0.0966666666666667	0.411250988440658	-0.386666666666667	0.0114725099837521	-0.39	0.00561147108015977	-0.42	0.00550650921040471	-0.42	0.0044730871919881	-0.376666666666667	0.007337535197018	-0.366666666666667	0.0187007626706057	-0.37	0.0279666736682782
CAGL0L01397g	Cgla	22	-0.113333333333333	0.167860579379027	-0.395	0.00224800066843208	-0.3875	0.0117904203033938	-0.395	0.0416516196800033	-0.3675	0.0789970834973882	-0.3525	0.126042393060369	-0.3	0.154326352673566	-0.3225	0.087140587412693
YALI0F21945g	Ylip	22	0.18	0.0644541819585028	-0.0333333333333333	0.781131976076861	-0.146666666666667	0.611428154502236	-0.406666666666667	0.00982355813537439	-0.46	0.00485740251326055	-0.48	0.0072733024170246	-0.513333333333333	0.00915317842284985	-0.436666666666667	0.0141528947774716
SAKL0D11704g	Sklu	22	-0.2125	0.0235870982066877	-0.5075	9.20892338169094e-05	-0.4775	0.000242158085695233	-0.375	0.000709445965350755	-0.2825	0.00478103357231128	-0.14	0.106707471838552	-0.06	0.387570658717492	-0.035	0.633734462529169
YEL032W	Scer	22	-0.213333333333333	0.0749896062945782	-0.03	0.655433727638914	-0.32	0.0409630542152009	-0.386666666666667	0.00469258512617324	-0.52	0.00114646236039931	-0.62	0.000548727105212218	-0.7125	0.00073211223127219	-0.6825	0.00104486626043189
orf19.4641	Calb	23	0.0175	0.722479170485617	-0.135	0.0379999061207242	-0.535	9.25279059973385e-05	-0.83	1.37624433448379e-05	-0.9425	3.03269471958742e-05	-0.9125	1.13081342818345e-05	-0.905	2.56341966796263e-05	-0.6325	0.00406663422143127
KLLA0E19635g	Klac	23	-0.02	0.906864498633604	0.0233333333333333	0.811304771845495	0.0833333333333334	0.482562832000266	0.173333333333333	0.241718707368165	0.106666666666667	0.433026248088802	-0.0366666666666667	0.785945435926051	-0.246666666666667	0.0954340200796704	-0.316666666666667	0.0470661347536968
SAKL0F11528g	Sklu	23	-0.02	0.822050353493557	-0.2425	0.00648992948731212	-0.5425	0.000204577277536357	-0.6775	6.48746616067214e-05	-0.6075	0.000279960193964658	-0.52	0.00281114860998848	-0.455	0.00648174727489297	-0.3625	0.00904732116805697
KLTH0H01034g	Kthe	23	-0.025	0.723517639242184	-0.0875	0.13192427692211	-0.13	0.0759582393588034	-0.1025	0.145515905341106	-0.125	0.0512708354661773	-0.0933333333333334	0.193271128827496	-0.0366666666666667	0.710879909756521	-0.0733333333333333	0.392135013740778
YALI0E01078g	Ylip	23	0.05	0.493677726431919	-0.01	0.927475927853495	-0.126666666666667	0.570316208453629	-0.45	0.0026861875784011	-0.57	0.000856160003943495	-0.606666666666667	0.00106535345066024	-0.686666666666667	0.00188970274111414	-0.663333333333333	0.00354014963869284
CAGL0A04059g	Cgla	23	-0.06	0.642272293503422	-0.4425	0.00313396879177489	-0.575	0.00179733052845686	-0.685	0.00110445023049985	-0.7325	0.00288667828498658	-0.7525	0.00404668662114895	-0.785	0.00305602091878643	-0.8125	0.00158297401038728
YLR195C	Scer	23	-0.0766666666666667	0.482258723638051	-0.055	0.464864278416547	-0.0966666666666667	0.459361467008817	-0.306666666666667	0.0151110521375211	-0.47	0.00264492280916857	-0.4375	0.00969037118932537	-0.6675	0.000454108966806653	-0.635	0.00165114733330983
DEHA2G02816g	Dhan	23	-0.09	0.603722501657193	-0.0866666666666667	0.298177331100733	-0.0966666666666667	0.257607061044401	-0.11	0.180524968987864	-0.0566666666666666	0.454658097141106	-0.1	0.242055207996318	-0.106666666666667	0.221045333195027	-0.183333333333333	0.050202847886794
CAGL0C05137g	Cgla	24	-0.0133333333333333	0.867780356013723	-0.17	0.124405916893126	-0.225	0.0436366976787489	-0.2325	0.0652908298109194	-0.18	0.091502360072034	-0.125	0.254123171032765	-0.1275	0.241720954890727	-0.0375	0.710235506497341
orf19.1756	Calb	24	-0.0525	0.328032467163198	0.2225	0.0069149207389733	0.31	0.000642368302913868	0.955	3.57856820363984e-06	1.6575	4.38481746801785e-06	1.8725	5.577890455643e-07	1.8375	2.01460289062931e-06	1.6975	0.000164852034541309
DEHA2F09372g	Dhan	24	-0.0633333333333333	0.647282996661355	0.173333333333333	0.0636483104823826	0.116666666666667	0.147806895650069	0.0866666666666667	0.342456170188891	0.0566666666666667	0.446231787803876	0.0866666666666667	0.357638520611627	0.213333333333333	0.0579154190278213	0.28	0.014637048467858
orf19.691	Calb	24	0.17	0.0146425652285089	-0.2075	0.00380402938557356	-0.32	0.000670507199443835	-0.6125	3.68398599425777e-05	-0.61	0.00269516468904172	-0.4475	0.00056979011643832	-0.385	0.00186453418436146	-0.3225	0.0485285195339355
YOL059W	Scer	24	-0.223333333333333	0.0747585490732359	0.075	0.593121003191546	-0.266666666666667	0.0605935569489772	-0.61	0.00225515613382476	-0.8575	0.00111246795992059	-0.8875	0.000183522253622911	-0.7325	0.0018141614463377	-0.66	0.00585666780102391
KLTH0F06622g	Kthe	24	0.235	0.0125127732076728	0.3625	0.000148733460171104	0.4175	0.000295031838802415	0.425	0.000450072967096383	0.4075	0.000914935924214503	0.346666666666667	0.00222509290310328	0.286666666666667	0.0275046083300279	0.116666666666667	0.203578308663467
CAGL0K01683g	Cgla	24	0.29	0.0353216619825148	0.1475	0.442454464175056	-0.2725	0.276865985271928	-0.49	0.120596097292997	-0.685	0.0249849645073067	-0.785	0.00493890995567471	-0.8875	0.00397921567744637	-0.965	0.000851186324085482
YALI0B02948g	Ylip	24	0.32	0.0212030569241449	0.956666666666667	2.02246866664723e-05	1.13	0.006186840889993	0.993333333333334	4.90173140027651e-05	1	1.91919907401496e-05	0.93	0.000994173210497595	0.65	0.00543559833233407	0.48	0.0296519388310643
SAKL0C07502g	Sklu	24	0.3475	0.00738495758296429	0.6825	4.35878105433283e-05	0.865	1.86520301418259e-05	0.8825	0.000209029503330514	0.775	8.40426822142254e-05	0.56	0.000751126463218055	0.5775	0.000891098754106847	0.565	0.0009160942942872
KLLA0C04004g	Klac	24	0.57	0.0994024271548288	0.4	0.0557517145884955	0.766666666666667	0.00366444264120114	1.13333333333333	0.00094529272681353	0.806666666666667	0.000603207466931781	0.65	0.00437673381190799	0.446666666666667	0.0384641959107234	0.186666666666667	0.214075402454748
YDL022W	Scer	24	2.31333333333333	8.28771779046605e-05	1.88	0.0103675131635183	1.89	0.00317259935098728	1.81666666666667	8.82085689338857e-05	1.7075	1.91095233463445e-05	1.7275	1.22241774513536e-05	1.6825	1.23171769459087e-05	1.5525	0.000141333790195178
orf19.1393	Calb	25	0.0125	0.83380441890381	0.0675	0.332407924522742	-0.1725	0.0230252480097025	-0.1275	0.112814166228163	-0.1925	0.0704297012840662	-0.27	0.00761713708791511	-0.265	0.0105859536252905	-0.3125	0.0380545071463156
SAKL0F05038g	Sklu	25	-0.0225	0.81425626500406	0.315	0.000639668658356986	0.6125	0.000115445910235511	0.715	9.08398275662652e-05	0.675	0.000499329608464972	0.4725	0.0102398973704658	0.2975	0.0770094088354754	0.205	0.219429341391053
YEL006W	Scer	25	0.0266666666666667	0.801610819320349	-0.22	0.0445175320798446	-0.03	0.860378960830971	-0.0166666666666667	0.858232934660559	0.07	0.52527126891416	0.0425	0.663877328223487	0.055	0.630955261500159	-0.0125	0.921157695202917
YALI0E16478g	Ylip	25	-0.0433333333333333	0.567292237208577	0.263333333333333	0.0216560810150971	0.59	0.0465238253351004	0.306666666666667	0.0195901297551666	0.00333333333333334	0.979150496942412	-0.3	0.0485510010051392	-0.433333333333333	0.0145088550131564	-0.566666666666667	0.00828224986083813
DEHA2B09284g	Dhan	25	-0.0633333333333334	0.642630376419373	-0.0266666666666667	0.747314058682385	0.0533333333333334	0.459345468246392	0.196666666666667	0.0354247583398238	0.316666666666667	0.00565521096529231	0.396666666666667	0.00193890598930777	0.49	0.000839188536817972	0.486666666666667	0.0004449803484444
CAGL0J02002g	Cgla	25	0.0766666666666667	0.566251377376279	-0.085	0.503953346008461	-0.2625	0.0601461346541472	-0.2375	0.062003236710107	-0.2175	0.0720433038266346	-0.22	0.0524004660946166	-0.1525	0.195271428015819	-0.195	0.193178446649948
KLTH0F12804g	Kthe	25	0.145	0.0497840732266514	0.1175	0.0755056904633017	0.075	0.232533775638799	0.0975	0.169512969888711	0.055	0.399927847999856	0.04	0.565569898883802	0.0833333333333333	0.401101069039417	-0.0433333333333333	0.600088911698943
KLLA0D14036g	Klac	25	-0.21	0.248433425149242	-0.143333333333333	0.244164067409393	0.0633333333333333	0.560091050434713	0.316666666666667	0.0401451905104208	0.43	0.00407007777578691	0.496666666666667	0.00207974337518683	0.526666666666667	0.00561625374769367	0.473333333333333	0.0248421902422856
YIL006W	Scer	25	0.593333333333333	0.00625231914312677	0.895	0.0134510001342787	0.62	0.0451281362871724	0.65	0.0173835208484128	0.645	0.00358161226791679	0.6125	0.00139749436982488	0.395	0.0257107500830866	0.2575	0.116872769955281
DEHA2C12804g	Dhan	26	0.0366666666666667	0.818428882330641	0.276666666666667	0.0273332491233892	0.376666666666667	0.0127340439063272	0.426666666666667	0.00590341550679185	0.44	0.00126094622618481	0.55	0.000369368910661693	0.646666666666667	0.000370022967479479	0.696666666666667	9.86337284940006e-05
KLLA0C06974g	Klac	26	-0.09	0.445313987187532	-0.113333333333333	0.325641855998236	0.0933333333333334	0.48457895555335	0.203333333333333	0.136846077103268	0.16	0.199009921970201	0.0966666666666667	0.431246987292754	0.06	0.637365062276553	0.0866666666666667	0.506435963066257
KLTH0D12760g	Kthe	26	0.0925	0.226507562918135	0.2975	0.000275294864924783	0.3975	0.00021786899696081	0.5425	1.96512863793916e-05	0.5525	3.0204091976778e-05	0.556666666666667	6.04663390401421e-05	0.51	0.000351232647684437	0.473333333333333	0.000690652457170263
SAKL0H04994g	Sklu	26	-0.0975	0.256563518591012	-0.0775	0.128677136875958	-0.015	0.784471010487108	0.0275	0.629724410677938	-0.0825	0.234001542987291	-0.0975	0.26487681557677	-0.2075	0.0211924074180437	-0.175	0.0499216583386779
YALI0C09438g	Ylip	26	-0.25	0.0256180491767328	-0.38	0.0028215433397383	-0.263333333333333	0.23788887013135	-0.07	0.476999830682389	-0.0666666666666667	0.530161259143265	-0.103333333333333	0.281446317371224	-0.0533333333333334	0.627745749585732	-0.13	0.26095991984599
orf19.1767	Calb	26	0.27	0.0025274530979148	0.715	2.01759147717838e-05	0.8925	1.58731627425411e-05	0.7675	6.10848461562537e-05	0.3675	0.0215223585019501	0.3225	0.00623113089760149	0.2775	0.0132541705631816	0.1825	0.255846613571074
CAGL0M11198g	Cgla	26	-0.303333333333333	0.0432600273808608	-0.3875	0.017026703840109	-0.205	0.206040039937199	-0.1225	0.3375446354841	-0.1025	0.368029845789931	-0.1425	0.156684930658022	-0.1775	0.118645190195978	-0.16	0.168785136907134
YMR223W	Scer	26	-0.346666666666667	0.0194489983898647	-0.415	0.0420237331365672	-0.456666666666667	0.0215271658835719	-0.376666666666667	0.0051769823947065	-0.3375	0.0158050550438434	-0.1275	0.308163905918502	-0.245	0.0301319909762653	-0.265	0.0413835558598056
DEHA2G05038g	Dhan	27	-0.07	0.630595340775129	0.12	0.397915984185236	0.00666666666666668	0.940948549205894	0.00666666666666668	0.942231760411353	-0.0266666666666666	0.788309960680123	-0.133333333333333	0.136821756978043	-0.196666666666667	0.0432224205337255	-0.28	0.00734557390709528
orf19.1203.1	Calb	27	0.0725	0.307030060928655	-0.03	0.741835834517762	-0.41	0.00380230689123859	-0.595	0.000253324645170647	-0.74	9.24718266491638e-05	-0.695	4.5408946962313e-05	-0.715	0.000142649386278726	-0.5275	0.00781093002902849
YALI0B05500g	Ylip	27	0.113333333333333	0.226898849878496	0.14	0.185516826415002	0.19	0.37887916799071	-0.163333333333333	0.129527339895464	-0.29	0.0197176329237234	-0.366666666666667	0.0318841078212032	-0.433333333333333	0.0156930791418407	-0.416666666666667	0.0116222271003333
KLTH0B09218g	Kthe	28	-0.1525	0.126427714033742	-0.31	0.000422929732612967	-0.505	6.06261686555919e-05	-0.7825	2.52063993164303e-05	-0.715	5.40168914119013e-05	-0.82	4.75564854183328e-06	-0.95	9.37956286132772e-06	-0.98	3.08415102700284e-05
YALI0B07161g	Ylip	28	-0.17	0.299772584566456	-0.553333333333333	0.000252613002996932	-0.74	0.0145966457844073	-1.41	1.88718647344445e-05	-1.37333333333333	2.41671975186619e-06	-1.45333333333333	4.60678386470359e-05	-1.39	0.000136995536731839	-1.48333333333333	0.000376848211410048
KLLA0A09911g	Klac	28	0.18	0.23425481600731	0.103333333333333	0.324424996261158	-0.583333333333333	0.00220357043125502	-1.09666666666667	0.000194806973740703	-1.63666666666667	1.05224294354943e-05	-1.85666666666667	1.33652357363476e-05	-2.03333333333333	0.000169358539013744	-1.8	0.00223553462159763
DEHA2G20416g	Dhan	28	0.2	0.442244974279391	0.533333333333333	0.00759291752659197	0.346666666666667	0.0141773646634326	-0.07	0.560575619219392	-0.503333333333333	0.0105181117148613	-0.813333333333333	0.000172592594489347	-1.17666666666667	5.75365158037985e-05	-1.34666666666667	8.16510736528484e-06
SAKL0H01188g	Sklu	28	-0.345	0.0126166746948623	-2.2825	9.22096521824421e-06	-3.2375	9.58672580921587e-07	-3.6725	4.93773720840852e-07	-3.52	1.79267403810476e-05	-3.0175	0.000131717712206999	-2.4775	0.00173354736754893	-1.995	0.000857933211083714
orf19.3978	Calb	28	0.405	0.000780808068163408	0.2025	0.0167533274652674	-1.6725	8.27588435587817e-06	-2.8775	1.38132763345219e-07	-3	1.88909326354068e-05	-2.9375	1.73384117021792e-06	-2.7875	3.95434359039823e-06	-2.04	0.00295560447794733
CAGL0G00484g	Cgla	28	-0.596666666666667	0.00569570103893775	-1.7625	0.000148778750548954	-1.8075	0.0013557252885978	-1.885	0.00071322331188449	-1.7075	0.00114991088868918	-1.6275	0.00081236061094484	-1.525	0.000685283971558556	-1.2075	0.000322439197992364
YGR271C-A	Scer	28	-1.76666666666667	0.000654010659123869	-1.685	0.0122843332501514	-1.68	0.0154535964336707	-2.43333333333333	9.42848818631869e-05	-2.39	8.40765993844983e-05	-2.4075	1.82704085720894e-06	-2.405	6.42779314987385e-06	-1.8525	0.0103717688179859
orf19.6671	Calb	29	-0.0025	0.963388634065354	0.285	0.000520327656593474	0.7575	6.44807847938895e-06	0.785	8.84217633911078e-06	0.725	0.00010727815343594	0.6775	3.09176692858889e-05	0.6375	0.000129284871338194	0.4925	0.0175729127569194
SAKL0E02882g	Sklu	29	0.01	0.958652270705646	0.7375	4.77879917731691e-05	1.23	6.60062594892747e-06	1.48	9.79706047239158e-06	1.495	3.18202466092654e-05	1.285	5.47797534471474e-05	1.1025	0.000222299085514387	0.945	0.000567917438117167
YALI0C10494g	Ylip	29	-0.0266666666666667	0.730274539552623	-0.266666666666667	0.0184480931467999	-0.763333333333333	0.0592376497596911	-1.48666666666667	1.65823947122913e-05	-1.5	1.63170493923621e-06	-1.31	4.96352855280501e-05	-1.11	0.000227004875542579	-0.903333333333333	0.000624410534388207
DEHA2G02354g	Dhan	29	-0.0366666666666667	0.78362732726802	-0.133333333333333	0.134541366499339	-0.203333333333333	0.0465659348409872	-0.113333333333333	0.37775813121296	-0.11	0.344702325598701	-0.0833333333333334	0.468328535655211	0.03	0.847958539153156	0.216666666666667	0.17761789188414
KLLA0F13574g	Klac	29	-0.0433333333333333	0.77921077207924	0.06	0.573061647250478	0.233333333333333	0.125451186183453	0.183333333333333	0.305067754624296	0.213333333333333	0.177528373573384	0.34	0.0619998146948011	0.476666666666667	0.034164191801199	0.506666666666667	0.0252412255595666
YALI0F20592g	Ylip	29	0.05	0.52467799059587	-0.0633333333333334	0.560719624843526	-0.376666666666667	0.0874108781121306	-0.316666666666667	0.00910660261019911	-0.04	0.718074698480557	0.243333333333333	0.0285223037058434	0.36	0.0093514399317956	0.52	0.0069540559843079
DEHA2F19096g	Dhan	29	-0.0533333333333334	0.748329160097547	-0.333333333333333	0.0129282537461562	-0.5	0.00719459650653293	-0.386666666666667	0.00642562316778096	-0.336666666666667	0.00593261425532903	-0.333333333333333	0.00487998980832965	-0.15	0.217257901019441	-0.00333333333333334	0.970558353183944
orf19.1628	Calb	29	-0.175	0.0126759804394024	-0.1325	0.0455272594167444	0.9125	5.09873770968899e-06	1.22	1.14444571419624e-06	1.27	2.15193334189852e-05	1.35	1.70285389675323e-06	1.275	1.19108903464427e-05	1.245	0.000321643005923015
KLTH0D05544g	Kthe	29	0.18	0.0309125908855379	0.675	1.5194389391352e-05	1.08	2.1896909759507e-06	1.285	3.9382727799473e-08	1.425	1.52775314429306e-06	1.47333333333333	4.99218501471117e-07	1.68333333333333	1.23995535438957e-07	1.64	5.91060991938479e-06
CAGL0K08536g	Cgla	29	0.556666666666667	0.065788038391714	2.22	0.00407116673927448	3.0925	0.00424722911142203	3.52	0.00237255695744716	3.735	0.00158498822537971	3.7925	0.00161620597574476	3.985	0.000493322379304317	4.1025	8.7816070483515e-05
YKL103C	Scer	29	1.35	0.000275268035317411	2.05	0.0110583039018277	2.59666666666667	0.00227364427977877	3.04666666666667	2.97866609887814e-05	3.1975	3.1621592079841e-06	3.2675	3.7917225058851e-07	3.2625	8.3949873456717e-06	3.095	8.52544975675405e-05
SAKL0E06600g	Sklu	30	0.005	0.968410817739926	0.185	0.0564418261465187	0.265	0.0223302492901885	0.28	0.0140184178556099	0.18	0.0725599188161749	0.185	0.107983324606455	0.1275	0.221074833937739	0.0325	0.737768193533086
KLLA0E14851g	Klac	30	0.00666666666666667	0.967183424696428	0.113333333333333	0.246040938146885	0.283333333333333	0.0252893865144325	0.36	0.0205772779359784	0.443333333333333	0.00611622494614081	0.403333333333333	0.009993038112329	0.366666666666667	0.0363698835975232	0.353333333333333	0.0487042124211175
orf19.4003	Calb	30	0.035	0.570349048110882	0.6075	2.1169922299218e-05	0.7975	1.06650911606734e-05	0.775	2.40822851198944e-05	0.605	0.000599996720570343	0.6275	9.896501312153e-05	0.615	0.000459630569016391	0.5125	0.00502237074091166
DEHA2G21164g	Dhan	30	0.0633333333333334	0.626776717345963	0.163333333333333	0.0737230150076857	0.353333333333333	0.0219949427235155	0.586666666666667	0.00487490488395739	0.726666666666667	0.000531261271275077	0.88	7.60612762385568e-05	0.963333333333334	0.00014865046270787	0.96	2.89133195849148e-05
YALI0C15334g	Ylip	30	0.133333333333333	0.227478981782527	0.5	0.00245350194347813	0.47	0.102823554487767	0.606666666666667	0.000514807613568298	0.5	0.0013234736604636	0.483333333333334	0.00388742999753813	0.433333333333333	0.00550979756157797	0.32	0.0225146667424849
CAGL0E04972g	Cgla	30	-0.166666666666667	0.196833781732619	-0.1575	0.18914281563541	0.0125	0.914418802723192	0.0775	0.52899044817008	0.205	0.0652729828268917	0.28	0.0270589830581276	0.34	0.0167442838493715	0.395	0.00811595157570754
KLTH0F09438g	Kthe	30	-0.1725	0.0384192612983681	-0.38	0.000204067685088618	-0.4875	6.69640099557319e-05	-0.48	3.0190192831197e-05	-0.4875	0.00010241651097985	-0.446666666666667	0.000254542596707852	-0.44	0.00149180365739717	-0.293333333333333	0.0113861982111509
YGL145W	Scer	30	-0.373333333333333	0.0373409145755255	-0.53	0.0162277165915932	-0.406666666666667	0.186523454868077	-0.61	0.0067165684925036	-0.49	0.0157975819818678	-0.4325	0.00688342704028547	-0.2875	0.0515805906842555	-0.1725	0.211369137421374
orf19.7486	Calb	31	-0.005	0.925639869053232	-0.14	0.0208530611848186	-0.705	2.40534256304027e-05	-0.8875	7.1437035015858e-06	-1.0675	3.22574318102379e-05	-1.05	3.50555370821288e-06	-1.0475	1.83103856382733e-05	-0.7925	0.00362551807355013
SAKL0E06776g	Sklu	31	-0.005	0.982711829971316	-0.3325	0.0161300518550576	-0.8075	0.00439374338800965	-1.225	0.00157921955478746	-1.39	0.00348673854197284	-1.4275	0.00362460250534228	-1.465	0.00967264780058448	-1.1375	0.0142405994105425
DEHA2B02706g	Dhan	31	-0.00666666666666666	0.959213952376379	0.126666666666667	0.130613285029959	0.133333333333333	0.0961225875315199	0.00666666666666667	0.936752395410764	-0.113333333333333	0.360409794813752	-0.333333333333333	0.00712413030659262	-0.576666666666667	0.00136599787199203	-0.663333333333333	0.000309007875293464
KLLA0E09109g	Klac	31	0.0166666666666667	0.909072715519274	-0.03	0.823308776828527	-0.18	0.0934863277151384	-0.403333333333333	0.00636958941555581	-0.723333333333334	0.0023681835329182	-0.906666666666667	0.000197864511596738	-1.23333333333333	0.00100578544617277	-1.29333333333333	0.00415569546349789
YALI0E29073g	Ylip	31	0.0366666666666667	0.778946300169284	-0.106666666666667	0.284667649819985	-0.396666666666667	0.316207845475661	-1.79666666666667	5.83722190803209e-05	-2.71	2.38739236861273e-07	-3.39	2.1161566328005e-05	-3.56	7.37005860141058e-05	-3.45	0.000324449035730835
YGL147C	Scer	31	-0.0566666666666666	0.763756654032608	-0.705	0.0137401242528371	-0.84	0.00379211392037941	-1.3	0.000273027460209076	-1.7175	1.15235426458108e-05	-1.7025	4.06631566971829e-05	-2.3175	3.93646236922525e-05	-2.5125	8.02581739777969e-05
KLLA0E16017g	Klac	31	0.06	0.698858745342164	0.136666666666667	0.263802964105141	-0.183333333333333	0.112376565099893	-0.476666666666667	0.00641379165651058	-0.726666666666667	0.000548382809425626	-0.906666666666667	0.000998550548519871	-0.95	0.00204649345481017	-0.74	0.02613380353045
SAKL0E08888g	Sklu	31	-0.06	0.637292744715111	-0.4725	0.00633381401621038	-1.0575	0.00116803535253527	-1.4825	0.000185904854200413	-1.7175	0.000197189704475217	-1.7125	0.000487570334876585	-1.585	0.00224087552366546	-1.3125	0.0052919447543703
YALI0F10032g	Ylip	31	-0.0633333333333333	0.468206238858283	-0.173333333333333	0.114883791847477	-0.713333333333333	0.0524950556904436	-1.27	8.32016098685873e-05	-1.43666666666667	9.28972528998215e-06	-1.68333333333333	6.91534215103715e-05	-1.95666666666667	0.000116162987092079	-1.82333333333333	0.000270746939126433
KLTH0C01980g	Kthe	31	-0.0925	0.332391193747763	-0.285	0.00195156586500582	-0.59	0.000110630337174753	-0.8875	3.96595161694002e-06	-0.865	8.44941248582341e-06	-0.886666666666667	2.38774740530477e-05	-0.836666666666667	4.55115530525642e-05	-1.05333333333333	0.000184032060249269
KLTH0G09218g	Kthe	31	0.095	0.199696542275072	0.185	0.00730031898000498	0.0275	0.727095929084672	-0.1075	0.121146547669135	-0.14	0.0734605974888326	-0.283333333333333	0.00408779834526158	-0.33	0.00518999668454177	-0.236666666666667	0.0180675090562448
orf19.236	Calb	31	-0.1	0.473380068053625	0.0275	0.801306420090587	-0.1	0.577109658867513	-0.6375	0.00405605754089509	-1.0675	0.00143791071456125	-1.5525	0.000870630326868244	-1.505	0.000242346409666438	-1.3375	0.00207196436997876
CAGL0E04994g	Cgla	31	0.103333333333333	0.449498803098563	-0.1	0.252373080025763	-0.12	0.162111324165303	-0.295	0.025403813311989	-0.37	0.0250143555291968	-0.4425	0.00755981352583446	-0.415	0.011777619478605	-0.525	0.00496802990935051
DEHA2F17776g	Dhan	31	-0.123333333333333	0.479276693405448	-0.04	0.596742696080908	-0.0533333333333333	0.688005044512349	-0.143333333333333	0.265866617227073	-0.3	0.0736494926235579	-0.663333333333333	0.0011643940022312	-0.856666666666667	0.00319589096603722	-1.24333333333333	2.40175550275076e-05
SAKL0G15246g	Sklu	31	0.1275	0.413551346954805	-0.27	0.0160315784780626	-0.88	0.000157679530936643	-1.26	3.62337085322723e-05	-1.3625	1.03624716296355e-05	-1.33	4.53820233671883e-05	-1.1075	0.000458897043896158	-0.905	0.000779752311797291
KLTH0F09284g	Kthe	31	0.135	0.0606866228114394	0.1225	0.105481618050915	-0.0375	0.594732041340026	-0.185	0.0156429259823632	-0.265	0.0024690197563342	-0.373333333333333	0.00126513687089562	-0.44	0.00115274867249489	-0.426666666666667	0.00183495340989894
CAGL0I01804g	Cgla	31	0.196666666666667	0.231127418866778	0.09	0.573727693485045	0.005	0.976095306477666	-0.1775	0.220251944805888	-0.31	0.0406383527042025	-0.34	0.00982305654531613	-0.305	0.0346571094543968	-0.24	0.163793052308284
KLLA0F04499g	Klac	31	0.296666666666667	0.131592874807063	0.0466666666666667	0.678961945700394	-0.23	0.0445580171339358	-0.503333333333333	0.00570322450853615	-0.673333333333333	0.00326350939013368	-1	0.000575492806478265	-1.24666666666667	0.00116350438325516	-1.10333333333333	0.00583338184153656
YNL067W	Scer	31	-0.296666666666667	0.0568945761583424	-0.7	0.0261069640325648	-1.05	0.0041054030301413	-1.52666666666667	5.41206433350329e-05	-1.8325	7.05102787150187e-06	-1.755	8.23189145146945e-06	-2.1925	2.54914834411906e-05	-2.235	0.000150090383550217
YHR147C	Scer	31	0.463333333333333	0.142145799117135	0.335	0.166656658864928	0.06	0.655777725549047	-0.243333333333333	0.0587118242207525	-0.2825	0.107666039883919	-0.0825	0.656407375935773	-0.565	0.00113227670146793	-0.525	0.0190897488853025
CAGL0G08734g	Cgla	31	-8.01234452659818e-18	1	-0.025	0.765589151875122	0.1025	0.392446922246797	0.0975	0.400946281517816	0.1725	0.186087987537674	0.1775	0.11353683748407	0.2025	0.0681942383744405	0.175	0.138640220738014
SAKL0F08294g	Sklu	32	0	1	0.29	0.0185366584728826	0.23	0.14598695567901	0.145	0.434980513756063	0.255	0.224535333004583	0.3	0.15117766395109	0.3175	0.074117308471533	0.295	0.0816039609357446
DEHA2C07282g	Dhan	32	0.09	0.615672070324856	0.463333333333333	0.0156929215752256	0.66	0.00701692321629092	0.883333333333333	0.00119495913706697	1.02	0.000181023743021594	1.16666666666667	1.46060405388273e-05	1.27	2.86629787591961e-05	1.19333333333333	6.59457521477549e-06
KLTH0A04004g	Kthe	32	0.1775	0.0328004093373414	0.2925	0.000275428838685186	0.27	0.00179411103905227	0.205	0.0159906944908334	0.1925	0.00747025088311855	0.34	0.00120228253118494	0.45	0.000786126995436066	0.496666666666667	0.000501515351430872
YALI0D11704g	Ylip	32	-0.193333333333333	0.0588067521958876	-0.483333333333333	0.000694206829304094	0.29	0.197792292701006	0.903333333333333	0.000361224215038333	1.06	0.000112916259417556	0.826666666666667	0.0134820046036792	0.553333333333334	0.112959009398972	0.45	0.200631958270157
orf19.1235	Calb	32	0.28	0.00916240655966844	2.2325	1.57352944959935e-06	2.2825	3.730655152836e-07	2.1475	1.72578432411452e-07	1.98	4.00926738349262e-06	2.0575	5.0536801670675e-07	2.04	2.71265073424967e-06	2.0325	0.000100387087408168
YER052C	Scer	32	0.386666666666667	0.0337213045310905	0.44	0.0159450125133846	0.64	0.00945092039592665	0.613333333333334	0.00194628252235332	0.4875	0.00475546638953689	0.355	0.00562405451110964	0.345	0.00688138609002894	0.2825	0.0745809892415237
KLLA0F27599g	Klac	32	0.396666666666667	0.072766396983262	1.35333333333333	0.00121641453520347	1.77666666666667	0.000233853331572793	1.81	5.68431072313776e-05	1.59333333333333	2.68662135629213e-05	1.31333333333333	9.54821227373112e-05	1.13	0.000494341527987512	1.08666666666667	0.00122967674092128
CAGL0J02882g	Cgla	32	1.31333333333333	0.00101967647389887	2.2125	0.000108983175048116	2.0525	0.000796543465093147	1.9625	0.000307079228758299	1.825	0.00127988803325011	1.485	0.0055693249834781	1.2825	0.00736063364855771	1.0875	0.00325820008806301
DEHA2A04642g	Dhan	33	-0.0366666666666667	0.788992805451248	-0.493333333333333	0.0144703480059186	-1.10666666666667	0.00455027507452189	-1.49	0.000217796842967517	-1.72	1.36781906099959e-05	-1.97	1.38155013906224e-06	-2.07666666666667	8.39040799861766e-06	-2.17666666666667	1.31954665057695e-06
KLTH0A01826g	Kthe	33	0.0675	0.337305279262411	-0.3325	0.00024415791738886	-0.6675	5.51211980621895e-06	-0.935	5.31653685867503e-07	-1.1	5.37234989456579e-06	-1.31666666666667	2.30288342534421e-06	-1.45333333333333	7.35113041392518e-07	-1.47333333333333	1.65476383919277e-05
KLLA0D03542g	Klac	33	-0.116666666666667	0.49373556983849	-0.743333333333333	0.00710098509546703	-1.55333333333333	0.000211055876976061	-2.06666666666667	1.60649818952061e-05	-2.39333333333333	4.33780331407638e-06	-2.49666666666667	5.72437719990813e-06	-2.49	4.71857231428688e-05	-2.48666666666667	0.000422423621599362
YALI0B16324g	Ylip	33	-0.116666666666667	0.208963080714847	-0.75	5.89130907207062e-05	-1.3	0.0057857425854771	-1.68333333333333	1.06824880150419e-05	-1.6	1.2017407949657e-06	-1.53	3.66858117522415e-05	-1.45333333333333	8.53015091859813e-05	-1.41333333333333	0.000266591915402027
YBR038W	Scer	33	-0.153333333333333	0.171972561446604	-0.21	0.0464224197848004	-0.74	0.00428562027048561	-1.33666666666667	0.000191037347389876	-1.905	9.22909475680727e-05	-2.1825	2.53586877824763e-05	-2.395	0.000122705728590257	-2.5975	0.000118816697546635
SAKL0C11770g	Sklu	33	-0.2525	0.0190488421502177	-1.49	2.57943469794393e-05	-2.605	1.49680898865743e-06	-3.1725	6.90365456949758e-07	-3.2725	1.04010375231623e-05	-3	0.000191128119276991	-2.5825	0.00195160447019235	-2.1925	0.00247974767037046
CAGL0I04818g	Cgla	33	-0.316666666666667	0.0178354205140789	-1.7225	5.08498206827072e-05	-2.33	0.000191646465018584	-2.6175	0.000152213267265142	-2.79	5.68148743449316e-05	-2.8475	4.71670524101322e-05	-2.8925	6.67466837241457e-05	-3.05	3.70418794209147e-05
orf19.5188	Calb	33	-0.41	0.000342889679261805	-1.9825	4.11432366012545e-07	-2.985	1.05906066077617e-07	-3.5175	9.32098573886715e-08	-3.6475	1.83875282411261e-06	-3.9175	2.23792258800042e-07	-3.8	1.02670467530248e-06	-3.0675	0.00043184672725758
KLLA0C11957g	Klac	34	0.05	0.732335385454628	-0.156666666666667	0.366659546238955	-0.646666666666667	0.000915893544454121	-0.926666666666667	0.000153555457606236	-0.956666666666667	0.000142235504813548	-1.32	0.000224116906873298	-1.49	0.000244475745289506	-1.2	0.00694075152058086
orf19.6828.1	Calb	34	-0.0575	0.418473718794427	-0.33275	0.0261627728965643	-0.8325	3.82198342221784e-05	-1.256	3.76235166175727e-06	-1.43775	6.56864130313504e-05	-1.35025	4.09019315783377e-05	-1.45075	6.97088885984125e-05	-1.052	0.00162554970333113
YDR086C	Scer	34	0.06	0.645488087502918	-0.31	0.0347021605872296	0.0266666666666667	0.837992559725109	-0.07	0.44586558452226	-0.1	0.417984635647504	-0.11	0.282318254401836	-0.0925	0.442551327907634	-0.1875	0.147358244445981
KLTH0G14674g	Kthe	34	0.085	0.277442960234787	-0.055	0.493942697656355	-0.365	0.00193342652867354	-0.61	9.06396115290597e-05	-0.635	1.04789412482692e-05	-0.72	2.98003024286213e-05	-0.603333333333333	0.000763529841735104	-0.81	0.000245305742100966
CAGL0M11104g	Cgla	34	0.103333333333333	0.341231184035819	0.235	0.124023141554214	0.3125	0.0214552819828241	0.36	0.0662135011892766	0.3225	0.0617647987929574	0.12	0.464248714704313	0.14	0.462507549419111	0.095	0.579146109777334
SAKL0H18216g	Sklu	34	0.195	0.0821442837012768	-0.0825	0.18675272687999	-0.53	0.00079886161623311	-0.6675	0.00019295629636094	-0.5625	0.00340872719061277	-0.275	0.0475256527579629	0.2275	0.0689744658724907	0.26	0.0379498676975433
YALI0D08635g	Ylip	34	0.53	0.0126418241811119	0.683333333333333	0.000162022276357716	0.283333333333333	0.202461496325599	-0.0566666666666667	0.548918457080549	-0.266666666666667	0.0260244306840668	-0.446666666666667	0.0267246564640746	-0.643333333333333	0.00211052031583776	-0.733333333333333	0.00159161330287778
DEHA2D09504g	Dhan	35	0.0333333333333333	0.787925305330492	-0.0433333333333333	0.640227151185343	-0.113333333333333	0.184334372525243	-0.136666666666667	0.108388219853005	-0.163333333333333	0.0462172960390361	-0.106666666666667	0.202080358696923	-0.11	0.177637923398533	-0.0533333333333333	0.504090956360128
SAKL0G17446g	Sklu	35	0.0425	0.600168521318572	0.1425	0.0295672948567817	0.2125	0.00586926394973753	0.2275	0.00737141171461374	0.275	0.00469095333297592	0.315	0.00592779767090733	0.2775	0.01001177514677	0.245	0.0125738873492762
KLLA0B05016g	Klac	35	0.0433333333333333	0.767060050813482	0.0366666666666667	0.709415586293972	-0.0166666666666667	0.865646150304482	-0.0166666666666667	0.881945582565986	-0.0833333333333333	0.443481101589967	-0.0566666666666667	0.587106263675648	-0.0433333333333333	0.72652348933395	-0.0466666666666667	0.72076900042781
KLTH0D16258g	Kthe	35	0.0825	0.193872217737972	0.1075	0.0508390059498264	0.14	0.055418441579393	0.12	0.114396692109801	0.095	0.17037218501964	0.0533333333333333	0.459938961572427	-0.0333333333333333	0.734415023186206	-0.0566666666666667	0.492698713125089
CAGL0L11264g	Cgla	35	-0.0866666666666667	0.296274092218678	-0.2525	0.00705830600621518	-0.2275	0.02723611487224	-0.205	0.0533765346571621	-0.21	0.0561813589205417	-0.18	0.0698990798836538	-0.1475	0.139642295137171	-0.18	0.0744483184365727
YALI0D10104g	Ylip	35	0.106666666666667	0.316365498633189	0.27	0.0295777637342825	0.23	0.419894586343885	0.303333333333333	0.017710333932357	0.246666666666667	0.051948201242012	0.283333333333333	0.0159434205403658	0.246666666666667	0.0479792048962668	0.18	0.110896119589624
CAGL0M00770g	Cgla	35	-0.116666666666667	0.253239720459231	-0.2425	0.0499757489464486	-0.3025	0.0518982260530814	-0.335	0.0250040088500122	-0.2775	0.0567938069770551	-0.22	0.062870630944823	-0.245	0.0466333420280312	-0.3025	0.0329158758675435
orf19.3000	Calb	35	-0.1375	0.025336469936185	-0.0875	0.0848600600482515	-0.1625	0.0155309528527965	-0.2175	0.00583593312861816	-0.2175	0.0328628408737526	-0.24	0.00371050382897631	-0.2175	0.0253849234766363	-0.2075	0.0913257522123978
YLR442C	Scer	35	-0.256666666666667	0.0617934741368277	-0.21	0.0563082659354124	-0.133333333333333	0.400050035190361	-0.196666666666667	0.124927227348242	-0.145	0.202984234868411	-0.2525	0.0356076404638399	-0.1925	0.11636014986604	-0.0725	0.505706959195087
YML065W	Scer	35	-0.536666666666667	0.00914969331580202	-0.81	0.0112107942791754	-0.723333333333334	0.0137379829106697	-0.96	0.000501241153336244	-1.0425	0.000192434664295732	-1.2325	7.36563080506276e-06	-1.145	6.45518357934449e-05	-1.035	0.000325554157747348
orf19.7095	Calb	36	0.00749999999999999	0.914711881645591	1.03	9.9102865520159e-06	1.3775	1.21980029093493e-06	0.9925	1.56055423551753e-06	0.61	0.000972952591257185	0.3425	0.00553105189438011	0.265	0.0247511420914352	0.2225	0.271133749012115
KLLA0B07040g	Klac	36	-0.0166666666666667	0.964865990507711	-0.14	0.337009008585305	-0.37	0.0358857748803927	-0.583333333333333	0.0147675362744016	-0.703333333333333	0.00338011567190246	-0.696666666666667	0.00771874274611656	-0.813333333333334	0.00571662973774615	-0.776666666666667	0.011297110491754
YALI0A20570g	Ylip	36	-0.0933333333333334	0.297422148020984	0.183333333333333	0.121781827669651	1.19	0.00332455447111406	1.84333333333333	3.56519469723002e-06	1.80666666666667	6.56163154390927e-07	1.54666666666667	0.000765102009814853	1.18666666666667	0.00555885088930139	0.76	0.0525927494626978
DEHA2A00836g	Dhan	36	-0.106666666666667	0.542482614355538	-0.126666666666667	0.152702822398255	-0.0666666666666667	0.490832441205613	0.00333333333333333	0.968779600919738	0.0566666666666667	0.577102031173765	0.11	0.280199639024014	0.173333333333333	0.101304341232747	0.23	0.0259993732028003
SAKL0D04378g	Sklu	36	-0.1575	0.0877103604868107	-0.11	0.0514214005574948	-0.1575	0.0370285908196806	-0.1375	0.0618417146332658	-0.1475	0.0524365726387229	-0.16	0.080842619518813	-0.2125	0.0343426024593343	-0.205	0.0349038761124544
YALI0D24145g	Ylip	36	-0.176666666666667	0.317007574663776	-0.206666666666667	0.0784707101211613	-0.676666666666667	0.0516079147008581	-0.346666666666667	0.0104441035490966	-0.6	0.00051023584134661	-0.55	0.00123599846203369	-0.596666666666667	0.00359877034276065	-0.483333333333333	0.00581079520432856
CAGL0D04422g	Cgla	36	0.23	0.0321614426274206	0.725	0.000258002967804148	0.89	0.000552131728882968	0.96	0.000399630861128946	0.95	0.000289732639330251	0.8125	0.000669913531997944	0.82	0.000848716292171135	0.725	0.000349089153387657
KLTH0B00902g	Kthe	36	-0.2975	0.00420183184130805	-0.22	0.0733314636060142	-0.1075	0.290576852793756	-0.0625	0.441482427869348	-0.06	0.5311876532339	-0.0366666666666667	0.74546972508101	-0.0133333333333334	0.921901211860884	-0.11	0.391207186357405
YPL279C	Scer	36	-0.536666666666667	0.00384072892594392	-0.66	0.0245128571460654	-0.376666666666667	0.0655346558870833	-0.303333333333333	0.0165238640667634	-0.235	0.0515227444922281	-0.215	0.0437005019077298	-0.255	0.0227933408586249	-0.43	0.0227448264230668
YOR390W	Scer	36	-0.553333333333333	0.00643956200057159	-0.67	0.0258466647493013	-0.42	0.0255351855380789	-0.39	0.0136604612022328	-0.22	0.0480491662964378	-0.205	0.047111031413088	-0.3325	0.0070182313640133	-0.475	0.0105052445598938
SAKL0G13332g	Sklu	37	-0.005	0.962027175744974	0.335	0.000671604911493633	0.54	0.000107759508883644	0.68	5.44950799213356e-05	0.7825	6.91866218840407e-05	0.9025	0.000111082494033919	0.93	0.000302580023529373	0.8925	0.000359422976551834
DEHA2G03652g	Dhan	37	-0.0233333333333333	0.838935116299637	-0.0833333333333333	0.255902752324346	-0.0833333333333333	0.269678979485576	-0.07	0.34378872361911	-0.0833333333333333	0.264572492322343	-0.16	0.0654054980685482	-0.206666666666667	0.0390316659697662	-0.243333333333333	0.0184285193594195
KLLA0F15158g	Klac	37	0.0433333333333333	0.774255745533127	0.586666666666667	0.00781363219333816	1.07333333333333	0.000315587391174801	1.27	4.27521515435761e-05	1.26	2.27776558608515e-05	1.26	2.78020748539705e-05	1.25	0.0001145688474372	1.19333333333333	0.000847018975045372
YGR178C	Scer	37	0.0566666666666667	0.631459800983628	0.155	0.0806442890798678	0.02	0.878238114230931	-0.0366666666666667	0.686186447259296	-0.115	0.322199669431864	-0.1025	0.274486336333903	-0.17	0.0868308351100218	-0.1425	0.281331157223055
KLTH0B03850g	Kthe	37	-0.105	0.186032574664943	-0.145	0.0204340298948389	-0.17	0.0202798547008273	-0.1825	0.0277729828217803	-0.0425	0.481197664995005	-0.0633333333333334	0.379607846774108	0.0166666666666667	0.871766466523946	0.0333333333333333	0.711571547819518
YALI0B23232g	Ylip	37	-0.126666666666667	0.167153762172217	-0.156666666666667	0.189948959736247	-0.0799999999999999	0.783511288714277	-0.266666666666667	0.0227929643798318	-0.15	0.195066454755026	-0.103333333333333	0.265929126924148	-0.0266666666666667	0.778598130390028	0.0333333333333333	0.766692178056925
orf19.5459	Calb	37	-0.195	0.0874552127930841	-0.01	0.922639688660713	0.435	0.00596475952401024	0.3025	0.101935056849323	0.4125	0.0207666728376409	0.3375	0.0387069836846407	0.375	0.00863603904849601	0.3075	0.0459765180915911
CAGL0D05896g	Cgla	37	-8.01234452659818e-18	1	-0.085	0.219648628558932	-0.1875	0.0419211635503441	-0.3325	0.0101817868564198	-0.39	0.0125905827949479	-0.4525	0.00732075354832082	-0.5075	0.00820346354806694	-0.5975	0.00173537578645341
SAKL0G04576g	Sklu	38	-0.0225	0.793541149245328	-0.23	0.00474648796810927	-0.2975	0.00845168112916664	-0.29	0.00675052704496629	-0.265	0.0243298032273398	-0.2125	0.0499525768893724	-0.1625	0.178806350967944	-0.11	0.329938361381695
KLLA0A02013g	Klac	38	-0.0233333333333333	0.870606534808069	-0.0733333333333333	0.440706100562955	0.04	0.707786851476447	0.106666666666667	0.440528193570192	0.22	0.128250189124184	0.356666666666667	0.0276441942712414	0.36	0.0443615639933937	0.486666666666667	0.0167366706278867
DEHA2D04114g	Dhan	38	-0.0366666666666667	0.74533237234997	-0.193333333333333	0.0452278105775629	-0.266666666666667	0.0200351603216482	-0.35	0.00508847648018656	-0.293333333333333	0.00727940094259029	-0.326666666666667	0.00409297024894417	-0.29	0.0138510643313124	-0.22	0.0224714595468857
YDR415C	Scer	38	0.0766666666666667	0.619897783296534	-0.265	0.0357908092653477	-0.146666666666667	0.360023364862892	-0.0866666666666667	0.355074488044824	0.135	0.301255538310621	0.2525	0.0435823977962107	0.2175	0.0774256750340123	0.2475	0.108436557796578
orf19.2484	Calb	38	-0.09	0.0904805532975652	-0.1925	0.0050830007727028	-0.03	0.586069071533732	0.0325	0.53954173255559	0.06	0.456580243167651	0.08	0.193082103665412	0.1075	0.161013969086491	0.1425	0.2065191755529
CAGL0F02893g	Cgla	38	-0.183333333333333	0.157366652436867	-0.46	0.00228723796967226	-0.3825	0.0083227034920172	-0.3125	0.0367832360974643	-0.3025	0.106182727405154	-0.225	0.321893673576321	-0.1875	0.400667692396356	-0.215	0.228874195548085
YALI0B05104g	Ylip	38	0.21	0.0432594067353761	0.73	5.63831623075012e-05	1.3	0.0108217644980097	1.21666666666667	1.51234230257074e-05	1.21666666666667	4.67899524169143e-06	1.26	4.66224274882751e-05	1.27333333333333	9.34005645755558e-05	1.41333333333333	0.000281944650069824
KLLA0D12034g	Klac	39	0.00999999999999999	0.95156114904214	-0.103333333333333	0.270721850290496	-0.26	0.026019479291089	-0.45	0.0044283881545618	-0.603333333333333	0.00106222627081702	-0.69	0.000395257939811197	-0.71	0.00128586917643175	-0.64	0.00603066110076454
KLTH0E11176g	Kthe	39	-0.045	0.485093659756811	-0.1325	0.0298144694597539	-0.155	0.0244069287246623	-0.2675	0.00219653362543609	-0.305	0.000944624856049015	-0.326666666666667	0.00193893055667117	-0.37	0.00279758318990611	-0.333333333333333	0.00385050481247362
DEHA2F08624g	Dhan	39	0.0466666666666667	0.699851745398564	0.12	0.209652974767155	0.0233333333333333	0.759749604487723	-0.11	0.189325608482626	-0.26	0.0156461492188039	-0.33	0.00329639713356663	-0.336666666666667	0.0044148551763822	-0.473333333333333	0.000728579315051888
SAKL0H11682g	Sklu	39	-0.11	0.250065037261058	-0.825	5.21276287188986e-05	-1.3325	7.07060460485523e-06	-1.685	1.79966995964284e-06	-1.555	1.02164091994214e-05	-1.2875	0.000187844810227671	-0.97	0.00165166547652287	-0.79	0.00257912474705897
YALI0F15147g	Ylip	39	-0.126666666666667	0.291483978715351	0.0133333333333333	0.915322121738131	0.24	0.260646433903851	0.313333333333333	0.0198334094937919	0.416666666666667	0.00666982299921984	0.44	0.00727350817025329	0.42	0.00770003672250535	0.35	0.0161426919417049
orf19.4519	Calb	39	0.2675	0.00326467662207883	-0.1775	0.0231944424773162	-1.365	5.01134846111465e-06	-1.63	1.51919274332623e-06	-1.7275	1.14410467085946e-05	-1.66	9.18503041329519e-07	-1.6075	4.83681792186421e-06	-1.2775	0.00125043650946955
CAGL0L12386g	Cgla	39	-0.323333333333333	0.0144973786512408	-0.61	0.000435214596771372	-0.6175	0.0021544011529304	-0.685	0.000868127151122898	-0.7075	0.00102196000940853	-0.695	0.000855066280943229	-0.7075	0.000839771422674973	-0.6375	0.000638495717214431
YPL029W	Scer	39	-0.326666666666667	0.0229941819162007	-0.00499999999999999	0.945825962804765	-0.243333333333333	0.0878441556814483	-0.33	0.014854382253637	-0.35	0.00900321158823012	-0.355	0.00708231794644725	-0.4025	0.00565979913957446	-0.3875	0.00832351562503354
KLTH0A06820g	Kthe	40	0.0475	0.530052997976537	-0.02	0.754525267501716	-0.00250000000000001	0.975546749028449	0.04	0.599106400846912	-0.1725	0.0194652266105183	-0.07	0.486309431215093	-0.11	0.289244400696905	-0.04	0.693973098147529
DEHA2C09086g	Dhan	40	-0.06	0.832144822194903	0.163333333333333	0.372360246307598	-0.0166666666666667	0.821873159769464	-0.19	0.0354247583398238	-0.506666666666667	0.00321406233686756	-0.936666666666667	8.52103400707135e-05	-1.07	0.000440954868711224	-1.38666666666667	1.29571271338118e-05
YNR032C-A	Scer	40	-0.06	0.740690261826986	-0.215	0.080318758081718	-0.103333333333333	0.381767564686981	-0.226666666666667	0.0834662479093874	-0.19	0.135432275975978	0.02	0.899291585329535	-0.2625	0.032809383626671	-0.1075	0.373954472663008
KLLA0C08470g	Klac	40	-0.0666666666666667	0.61459915496101	0.0866666666666667	0.417717744254425	-0.0466666666666666	0.763862357831881	0.253333333333333	0.127034563288913	0.133333333333333	0.280480425958125	0.103333333333333	0.335488902347406	-0.0633333333333333	0.651593824775894	0.0966666666666667	0.590352940592759
YALI0A02871g	Ylip	40	0.07	0.757913260927298	-0.173333333333333	0.320855629367597	-0.183333333333333	0.429566736417591	-0.433333333333333	0.00858438108265595	-0.353333333333333	0.0362099333583537	-0.21	0.132210166119864	-0.21	0.138491445309111	-0.21	0.203892175771751
SAKL0A01210g	Sklu	40	0.085	0.425270813482215	-0.455	0.00181153095026738	-0.8475	0.000227105319827838	-1.1325	6.18645709581458e-06	-1.255	6.18535885496771e-05	-1.295	0.000148212119511179	-1.1925	0.00355119046008761	-1.045	0.00217914497984113
orf19.3774.1	Calb	40	0.215	0.159842716357428	-0.0475	0.697488520228823	-0.595	0.010402082962621	-0.685	0.00242822520518884	-1.0525	0.000885920554383544	-0.665	0.000876669681210659	-0.815	0.000194535706971846	-0.6625	0.0240822078805993
DEHA2C17600g	Dhan	41	-0.0166666666666667	0.930886507930532	-0.0366666666666667	0.697064013481852	-0.166666666666667	0.0762626998114658	-0.193333333333333	0.10044051472242	-0.3	0.0309917579253217	-0.34	0.0119391034688988	-0.383333333333333	0.0157487699759994	-0.436666666666667	0.00536430183481589
YALI0C08228g	Ylip	41	-0.0233333333333333	0.779834117942855	-0.0866666666666667	0.43800792606784	-0.476666666666667	0.134714008798561	-0.44	0.00253343505184249	-0.403333333333333	0.00887465841577055	-0.42	0.00377420109846706	-0.61	0.00121694794124071	-0.836666666666667	0.000643761585334305
DEHA2E10098g	Dhan	41	-0.0366666666666667	0.818428882330641	0.143333333333333	0.106660114774145	0.153333333333333	0.0789105190450604	0.123333333333333	0.153698193836185	0.04	0.626203440713528	-0.0566666666666667	0.536542067710915	-0.0766666666666667	0.362211374358835	-0.166666666666667	0.0635435253960314
orf19.3218	Calb	41	-0.0675	0.289370185003636	-0.2925	0.000679357106422043	-0.045	0.445522554256378	0.035	0.620364050079145	-0.085	0.347395907013994	-0.0325	0.657210462039564	-0.0425	0.604761845316513	-0.05	0.673835954959468
SAKL0F15422g	Sklu	41	-0.0825	0.399412863509339	-0.48	0.000271990519915404	-0.685	9.96822661559799e-05	-0.8275	3.13235381388134e-05	-0.745	0.00013121906378663	-0.6525	0.00106391086724768	-0.6275	0.00263442025111799	-0.565	0.00277774381632937
KLTH0F18370g	Kthe	41	-0.1	0.147908198579434	-0.3975	8.23803686873163e-05	-0.635	0.000129210205586769	-0.7975	2.58108901523922e-05	-0.8675	5.8409905146297e-06	-0.806666666666667	1.13661639078266e-05	-0.806666666666667	6.39000850804568e-05	-0.733333333333334	0.000224033091825808
KLLA0D10615g	Klac	41	0.153333333333333	0.227551005330661	0.213333333333333	0.0667311626046369	0.373333333333333	0.0232484726456946	0.373333333333333	0.0309682131414424	0.296666666666667	0.0571860662055819	0.23	0.129989179953059	0.143333333333333	0.346852026763592	0.133333333333333	0.445986247730877
YALI0A15774g	Ylip	41	0.19	0.207467125432368	0.746666666666667	5.91075646593907e-05	0.703333333333333	0.0188837233274861	1.06	4.12746748147747e-05	1.12333333333333	9.95140648091761e-06	1.09666666666667	0.000198006919322557	0.993333333333334	0.000224961446580824	0.943333333333333	0.000557376350259384
orf19.4780	Calb	41	-0.19	0.00925305367718247	-0.3025	0.00144138470036768	0.1175	0.129134332024383	0.0025	0.97233044285043	0.1425	0.139859814958608	0.095	0.122321579387578	0.09	0.294943099281431	-0.0225	0.873551959515054
CAGL0H00440g	Cgla	41	-0.333333333333333	0.0105805729046408	-0.995	0.00019533462847664	-1.0775	0.00175030962115658	-1.1325	0.00145676952818603	-1.0775	0.00252422000637411	-0.9875	0.00225179813694497	-0.9575	0.00272373603869916	-0.93	0.000425646866657104
YALI0E03872g	Ylip	41	-0.446666666666667	0.0220448339202332	-1.20333333333333	1.06168462786697e-05	-1.36666666666667	0.00637792892239049	-1.6	1.19565584809583e-05	-1.54	2.9626229033988e-06	-1.52	6.6349966202331e-05	-1.33	0.000401355911394162	-1.16	0.00395125542015614
YJR124C	Scer	41	-0.81	0.000816972805240211	-0.83	0.0144011221305959	-1.03666666666667	0.0039948680017321	-1.12333333333333	0.000116315357796997	-1.1075	3.84709338665187e-05	-1.0475	1.53888086673374e-05	-1.1175	6.31933767965386e-05	-1.14	0.000430668597281125
DEHA2D10978g	Dhan	42	0.0233333333333333	0.881661894528434	0.19	0.0543073756378186	0.25	0.0291460017953248	0.15	0.09898370191293	0.15	0.0854327270938821	0.02	0.828138190480457	-0.03	0.729192510153034	-0.18	0.0512044331564883
KLTH0G14894g	Kthe	42	0.0575	0.456923213440398	-0.025	0.641064349895191	-0.2025	0.00899160042560811	-0.3275	0.000560241387724862	-0.39	0.000729528734069836	-0.496666666666667	0.000131858257658737	-0.38	0.00294836169010095	-0.48	0.00077986704802376
YALI0F24321g	Ylip	42	-0.08	0.28426119374723	-0.446666666666667	0.00222602839913813	-0.676666666666667	0.0353892045866352	-0.94	0.000112762660900707	-0.936666666666667	2.94084539351824e-05	-0.916666666666667	0.000320966398105061	-0.946666666666667	0.000431025639117111	-0.88	0.00154309551751938
KLLA0A04433g	Klac	42	0.0933333333333334	0.743245423864795	-0.136666666666667	0.375964645783183	-0.253333333333333	0.145519745614018	-0.273333333333333	0.186134893649039	-0.416666666666667	0.0303039110739511	-0.553333333333333	0.00986541827477195	-0.726666666666667	0.00493301082529791	-0.78	0.00295892641827617
orf19.825	Calb	42	0.1075	0.092164059713981	0.08	0.220176103557156	-0.6925	9.00369081965206e-05	-1.085	1.21803538260059e-06	-1.3525	6.45427268617017e-06	-1.4175	1.43666257436122e-06	-1.3425	2.9880483656149e-06	-1.025	0.000561302930279724
SAKL0A07788g	Sklu	42	0.12	0.265420924005382	-0.0525	0.302778465165258	-0.3575	0.0006409684679443	-0.6025	0.000201742765096373	-0.5325	0.000763496866109135	-0.2325	0.0465364965726831	-0.0625	0.597430699453275	-0.015	0.881456182948065
KLLA0C05082g	Klac	42	0.126666666666667	0.404245630645336	0.173333333333333	0.185788208477156	0.31	0.112118079359976	0.473333333333333	0.046276982154662	0.393333333333333	0.0579907303249709	0.183333333333333	0.332704203096201	0.04	0.849176134876142	-0.0166666666666666	0.921639597657206
CAGL0G09669g	Cgla	42	-0.19	0.0719494390766897	-0.3375	0.0178198312633654	-0.3575	0.0325854638443442	-0.4075	0.0132951191424123	-0.395	0.0138176004352277	-0.375	0.00658782204740146	-0.395	0.00721233790833199	-0.365	0.00628860733556352
YLR291C	Scer	42	-0.363333333333333	0.0167015260120048	-0.375	0.0295424820173744	-0.406666666666667	0.054850171372554	-0.686666666666667	0.000676945200184626	-0.735	0.000452539787208319	-0.825	6.31457187852243e-05	-0.74	0.000266073714425227	-0.7075	0.00143183876338625
CAGL0C03025g	Cgla	43	-0.00999999999999999	0.913272402011037	0.045	0.519383556442565	0.09	0.233609464690713	0.225	0.0407409629193192	0.2575	0.0353349756507421	0.325	0.0149206787848866	0.34	0.0206722261884426	0.3925	0.00868203178742036
orf19.2265	Calb	43	0.01	0.853138215401997	-0.0575	0.229276873954311	-0.235	0.00226704514041398	-0.3775	0.000245717976843455	-0.4525	0.000939961735931838	-0.4475	0.000156518379797141	-0.4275	0.000573847419366054	-0.36	0.014858237880558
KLLA0B13024g	Klac	43	-0.01	0.967183424696428	0.0966666666666667	0.325698509824114	0.0166666666666667	0.871822881724807	0.00333333333333333	0.977525997872673	0.0633333333333333	0.60400087366145	-0.00333333333333334	0.978034863320712	0	1	0.14	0.304749368072456
DEHA2F23980g	Dhan	43	0.0133333333333333	0.922493031241942	0.0566666666666667	0.543906289387649	0.1	0.265394908901487	0.136666666666667	0.118354963587315	0.21	0.0262169159429466	0.183333333333333	0.0530325200533396	0.146666666666667	0.101155864732081	0.153333333333333	0.102377466969593
KLLA0C09042g	Klac	43	0.0166666666666667	0.921860682075933	-0.0933333333333334	0.372665923082577	-0.123333333333333	0.256213175842457	-0.12	0.314362656965243	-0.0833333333333334	0.466271039256302	-0.21	0.0896735418031188	-0.256666666666667	0.0825662154818527	-0.236666666666667	0.109389527924639
KLTH0A06314g	Kthe	43	0.0175	0.782929402103914	-0.0225	0.641064349895191	-0.0625	0.307357970451998	-0.1025	0.16185963722266	-0.0575	0.307381203060519	-0.0466666666666667	0.502492340622347	-0.0233333333333333	0.814850465563042	0.0333333333333333	0.688818309116815
CAGL0M04939g	Cgla	43	-0.0533333333333333	0.633550199465534	0.005	0.953842517598358	0.2125	0.0699388588367015	0.265	0.0950723962472759	0.2925	0.0529163213975535	0.235	0.0893222653450468	0.265	0.0511465438208204	0.27	0.0338747276486023
CAGL0M10659g	Cgla	43	0.0533333333333334	0.477720798385309	0.06	0.408327570873561	0.115	0.184095099944902	0.2425	0.0284803403969611	0.27	0.0261796604673823	0.3575	0.00830325952494814	0.3825	0.0059624743695551	0.47	0.00203836749065276
DEHA2F09856g	Dhan	43	0.06	0.63445775882746	0.06	0.441162725085183	0.146666666666667	0.0839418840515419	0.193333333333333	0.0366340432747339	0.233333333333333	0.0126778848882296	0.243333333333333	0.0164016132112314	0.19	0.051242363894371	0.203333333333333	0.0495432228767541
KLTH0E04246g	Kthe	43	-0.06	0.499212005309716	-0.215	0.00316088965418209	-0.29	0.0027510821862702	-0.4125	0.000238408176857885	-0.4175	0.000244400174332304	-0.503333333333333	0.000126579368751325	-0.363333333333333	0.00474100654340163	-0.34	0.0059706899645342
SAKL0A01804g	Sklu	43	0.075	0.430731076130558	0.0775	0.213466334683472	-0.00749999999999999	0.912524279273734	-0.07	0.331376030846446	-0.03	0.686627547972574	-0.05	0.560429240083113	-0.0225	0.806190026550037	0.01	0.901765731134865
SAKL0B05170g	Sklu	43	0.0825	0.475981431838259	-0.2425	0.0160472509183145	-0.5175	0.000261919381610256	-0.805	0.00012781964824794	-0.8875	0.000155182067214487	-0.895	0.000102365971573031	-0.8375	0.00250791561541715	-0.75	0.00130015740677652
orf19.6013	Calb	43	-0.15	0.0515216548251626	-1.015	3.59089009239274e-05	-1.735	1.15157585217694e-05	-1.68	2.23745827180532e-05	-1.4925	0.000148399841601948	-1.315	5.00891332417821e-05	-1.3175	0.000117311857033397	-1.1225	0.00734720831699635
YNR023W	Scer	43	-0.193333333333333	0.0970641034743287	-0.155	0.0806442890798678	-0.0866666666666667	0.444059090371479	-0.00333333333333334	0.97178090109517	0.0775	0.443894076741391	0.19	0.0786000991435507	0.36	0.0205903159971808	0.4425	0.0122976417324082
YMR233W	Scer	43	-0.196666666666667	0.136505956696075	-0.49	0.0166009136105177	-0.3	0.0680606434348548	-0.35	0.00795126079093268	-0.25	0.0317324131308197	-0.17	0.121883370677424	-0.1775	0.151740079420644	-0.1575	0.296585660101112
YALI0D25344g	Ylip	43	0.216666666666667	0.112247337045382	0.393333333333333	0.00389498718032287	0.406666666666667	0.13650936344999	-0.0733333333333333	0.426052740309682	-0.113333333333333	0.296291128836036	-0.116666666666667	0.246562334160989	-0.206666666666667	0.0614187615936543	-0.296666666666667	0.02386550014803
YCR052W	Scer	43	-0.246666666666667	0.0572668756914861	0.03	0.672464832743471	-0.21	0.100819551106745	-0.29	0.0366916724192917	-0.39	0.012393633653857	-0.355	0.004555256956657	-0.31	0.0116098305092439	-0.3125	0.0451769824673197
CAGL0G07557g	Cgla	43	-0.506666666666667	0.0104614700486499	-0.8725	0.000935342910912178	-0.815	0.00249707432531147	-0.865	0.00107245708964492	-0.8075	0.00129646775787876	-0.795	0.000832436349220592	-0.8175	0.00102833952175275	-0.7575	0.000412200962178554
YOR295W	Scer	43	-0.7	0.00141033927508406	-0.34	0.04115845200391	-0.596666666666667	0.0350531896672477	-0.696666666666667	0.00287412223939417	-0.72	0.0017043074402825	-0.615	0.00346516614550697	-0.5925	0.0103324148847227	-0.6025	0.00749392799999133
KLLA0C08327g	Klac	44	-0.0233333333333334	0.909072715519274	-0.00999999999999999	0.95169519432539	-0.163333333333333	0.153049123525777	-0.353333333333333	0.0135597475428938	-0.36	0.023262231062734	-0.6	0.005814576257767	-0.593333333333333	0.00729235349790452	-0.183333333333333	0.51173104551972
KLTH0A04246g	Kthe	44	0.0875	0.541353011932196	-0.27	0.0102205208686306	-0.5575	0.00035441923486462	-1.045	1.04033988568375e-05	-0.9	7.76720218452777e-05	-1.1	8.34172559921239e-06	-0.806666666666667	0.000336817285151969	-1.08666666666667	0.000112228928911727
DEHA2D14322g	Dhan	44	-0.22	0.522242546469082	-0.0233333333333333	0.791793352537658	-0.22	0.290109443474261	-0.26	0.130271343149386	-0.34	0.0202912197331572	-0.533333333333333	0.0137017322698181	-0.596666666666667	0.00136066190722253	-0.516666666666667	0.000430034768901651
SAKL0F08580g	Sklu	44	0.265	0.120336348677434	-0.105	0.320994459584143	-0.3425	0.0386290479751985	-0.7675	0.00012887992020623	-0.7475	0.00362246618103253	-0.94	0.000628812897165397	-0.8175	0.00429228588702565	-0.695	0.00942208565260006
CAGL0J02926g	Cgla	44	0.36	0.10554566072854	0.54	0.0139493249128056	0.6225	0.012356133699116	0.6525	0.00765190288487293	0.6375	0.00219783409861756	0.57	0.00242079868498332	0.5325	0.00353751685706941	0.575	0.00776861819178215
YALI0C05104g	Ylip	44	0.576666666666667	0.0556613913309729	1.68333333333333	2.48277392962888e-06	2.14	0.00599611872237924	2.31333333333333	1.91732511127833e-05	2.59666666666667	7.790252913424e-07	2.76333333333333	2.54581825513789e-05	2.67	4.74070025860995e-05	2.49	0.000212487271778406
orf19.6225.1	Calb	44	0.5875	0.000441643552808994	0.3775	0.00181403594883508	-0.07	0.450739399322487	-0.2975	0.012903967232257	0.0975	0.494880405240018	0.2775	0.00562929331957261	0.1375	0.276561562135978	0.1525	0.488553054297075
YER058W	Scer	44	0.803333333333333	0.00257216319255777	0.695	0.0121787476131644	0.446666666666667	0.0960679534922092	0.55	0.00202495864451596	0.3275	0.0261054946183465	0.44	0.0120763232547878	0.3575	0.0465894158916176	0.16	0.340914772018457
orf19.2494	Calb	45	0.015	0.7806849745919	-0.0475	0.331969768608629	-0.1525	0.0283094845819937	-0.08	0.176983633992955	-0.1125	0.20593036030051	-0.0725	0.241440731594978	-0.0525	0.508241516436899	-0.1025	0.340048088649903
DEHA2D03982g	Dhan	45	0.0333333333333333	0.824884768618837	-0.11	0.260003301143521	-0.273333333333333	0.0318257630015072	-0.476666666666667	0.00451310086185105	-0.56	0.000822427103191865	-0.65	0.000369368910661693	-0.653333333333334	0.000519271206993992	-0.63	0.000115393728355297
KLTH0C06402g	Kthe	45	0.035	0.658430041015993	0.0475	0.38372145844834	-0.00250000000000001	0.970251678028559	-0.015	0.826489798563999	-0.0825	0.272444109519612	-0.113333333333333	0.185120463434673	-0.126666666666667	0.223882168403533	-0.0666666666666667	0.462764512758088
KLLA0E20659g	Klac	45	-0.04	0.839262306950367	0.116666666666667	0.243452622325615	0.246666666666667	0.0457521250016116	0.293333333333333	0.0381196163700308	0.376666666666667	0.0102540183820994	0.356666666666667	0.0145297609247968	0.34	0.0363606240306505	0.29	0.0607760222252589
SAKL0F12738g	Sklu	45	-0.1225	0.187228332682114	-0.1475	0.058474032716499	-0.27	0.017775559124617	-0.35	0.00783443701655747	-0.4175	0.0022749359045461	-0.395	0.003344818047942	-0.38	0.0031335515739131	-0.375	0.00298967912805789
YALI0E09240g	Ylip	45	0.123333333333333	0.133786429860582	0.286666666666667	0.0165317556754073	0.19	0.403910521895805	-0.17	0.0892369139905524	-0.54	0.000683944841937215	-0.713333333333333	0.000361620374613612	-0.766666666666667	0.000550041788797498	-0.686666666666667	0.0016247267204021
CAGL0A04653g	Cgla	45	0.18	0.081641420128074	0.2	0.0188282605356417	-0.085	0.347319982270395	-0.1875	0.0893929449496248	-0.2525	0.0775117243854834	-0.36	0.0160543098333779	-0.3925	0.00624020107145451	-0.3125	0.0130874160649035
YBL080C	Scer	45	0.45	0.00927047856079685	0.41	0.0166841612007926	0.283333333333333	0.201973257611419	0.493333333333333	0.00655834692194668	0.56	0.00273586588269139	0.6775	0.00013266202055302	0.715	0.000260345730730306	0.645	0.00261947660932043
YGR143W	Scer	46	0.00333333333333334	0.978663564978695	0.02	0.745433529862196	4.00617226329909e-18	1	0.153333333333333	0.096768843124495	0.17	0.122933906891194	0.12	0.217800065462911	0.0125	0.897584751946965	0.01	0.941319044806486
CAGL0I10054g	Cgla	46	-0.00999999999999999	0.938518296494761	0.165	0.448072149896513	0.21	0.363806986051372	0.2275	0.374893559645656	0.2475	0.246176756831496	0.305	0.129629932306498	0.335	0.0544002925380844	0.36	0.0266435799884459
DEHA2B13992g	Dhan	46	-0.0133333333333333	0.918939352473766	-0.01	0.904644135652243	-0.1	0.233991395572782	-0.15	0.125208598552281	-0.183333333333333	0.053370735581757	-0.226666666666667	0.0281033590355497	-0.276666666666667	0.0217198907746352	-0.27	0.0275445228144131
orf19.7363	Calb	46	-0.015	0.804165971617384	-0.33	0.000522453727269482	-0.805	3.80916071762423e-06	-0.9675	2.15844977399714e-06	-0.885	0.000124263425929168	-0.855	5.36990068612444e-06	-0.7425	5.60352979941574e-05	-0.595	0.0051267743163768
DEHA2B14124g	Dhan	46	-0.0166666666666667	0.898515494632964	-0.206666666666667	0.0386857880838434	-0.653333333333333	0.0035092878544677	-0.896666666666667	0.000483648198855863	-1.1	6.35866184509792e-05	-1.28333333333333	1.66873551448882e-05	-1.35666666666667	8.90295830072206e-05	-1.36	1.33423620426723e-05
SAKL0F02310g	Sklu	46	-0.0275	0.759635064699176	-0.045	0.40870103401512	-0.0825	0.201834039773723	-0.0675	0.287112281783655	-0.0425	0.577748298120538	-0.02	0.808032761658846	0.005	0.946417878718605	-0.0075	0.916265208512921
DEHA2B13970g	Dhan	46	-0.0366666666666667	0.754125393110368	-4.00617226329909e-18	1	-0.0533333333333334	0.512724167597051	-0.1	0.260627029905249	-0.216666666666667	0.0615250482237698	-0.34	0.00629838033781432	-0.44	0.00383462840589151	-0.493333333333334	0.00289913375797269
KLTH0G02112g	Kthe	46	0.05	0.449559268615622	0.0575	0.265540476177054	0.0125	0.839292076462376	0.04	0.550258911385792	0.005	0.93206878503466	-0.02	0.783161006445208	0.0133333333333333	0.895675044754264	-0.07	0.390178869283127
DEHA2B14146g	Dhan	46	0.0533333333333334	0.716782195231618	-0.0666666666666667	0.380892446560481	-0.113333333333333	0.170637145659336	-0.123333333333333	0.165810616652152	-0.24	0.0121651419156217	-0.203333333333333	0.0460681331287681	-0.243333333333333	0.0248393945448291	-0.203333333333333	0.088540053776786
CAGL0F04873g	Cgla	46	0.0933333333333334	0.235652166927502	0.1525	0.0420321308588305	0.2275	0.0239312873468496	0.3175	0.0247801757296742	0.445	0.0141513387456808	0.5325	0.00830547826732095	0.5325	0.00716195179659014	0.585	0.00223463517377592
DEHA2B14102g	Dhan	46	0.113333333333333	0.517223132728179	0.103333333333333	0.22003968549614	0.216666666666667	0.0368445968333242	0.273333333333333	0.0109315548621396	0.326666666666667	0.00448209015830831	0.496666666666667	0.000617353324148993	0.556666666666667	0.000501092007330021	0.55	0.000227422013352259
KLLA0E03697g	Klac	46	-0.14	0.264298364659675	-0.47	0.00520457158108859	-0.62	0.00100444176309141	-0.743333333333333	0.000380469892890231	-0.723333333333333	0.000359492879536714	-0.746666666666667	0.000436428525822899	-0.67	0.00160250785376305	-0.68	0.00412421589265467
YALI0C14190g	Ylip	46	0.223333333333333	0.0341876450442613	0.166666666666667	0.123210869461314	-0.123333333333333	0.636986265888092	-0.486666666666667	0.00592475110898265	-0.506666666666667	0.00249010444547407	-0.446666666666667	0.00637859209709508	-0.333333333333333	0.0511291178814934	-0.143333333333333	0.257416260273449
orf19.7362	Calb	46	0.24	0.00573211088996252	-0.095	0.0906561266675897	-0.6725	3.81432302644366e-05	-0.5675	2.67537616540773e-05	-0.645	0.000140757156363461	-0.6675	9.99064358816872e-05	-0.6625	0.000678526801288712	-0.61	0.00237239144470212
orf19.348	Calb	46	-0.4725	0.000731349149288939	-1.2425	2.11283432009965e-05	-1.28	8.55025869972447e-06	-1.18	0.000107099983620503	-0.805	0.00199495281648418	-0.76	0.000299882463639989	-0.57	0.00557899677946938	-0.59	0.00526720663140015
YPR159W	Scer	46	0.483333333333333	0.00458091107798093	0.375	0.0266409685535013	0.373333333333333	0.0341994673982551	0.48	0.00374529056298644	0.5725	0.00366089466668653	0.565	0.000759922353620637	0.5275	0.00190895268574318	0.5675	0.00681354525272082
DEHA2E21208g	Dhan	47	0.0166666666666667	0.932827922131241	0.1	0.264115171204023	0.0833333333333334	0.306256051440918	-0.0333333333333333	0.668399861506629	-0.11	0.16334201841378	-0.0433333333333333	0.58288345129142	-0.14	0.151383856770164	-0.0166666666666667	0.835308603052245
YMR065W	Scer	47	0.0266666666666667	0.898083857647794	-0.25	0.0813021020486819	-0.116666666666667	0.414363585575799	0.35	0.00941924193938422	0.7725	0.000358211940260946	1.025	4.28764098673503e-05	0.95	0.000152742119578897	0.99	0.000501045380007258
KLTH0B04598g	Kthe	47	0.04	0.646883394771613	-0.14	0.0332656375813587	-0.4125	0.000297034756419641	-0.46	0.000181530897319012	-0.5375	0.000113036869117659	-0.436666666666667	0.000322514323795212	-0.613333333333333	0.000302656349829064	-0.476666666666667	0.00138475960923582
CAGL0F06589g	Cgla	47	-0.04	0.600431792002345	0.5975	0.00122803742369246	0.5475	0.00209360628067928	0.6525	0.00183834124837533	0.675	0.00271679587574987	0.4925	0.00267587934475762	0.495	0.0081571876310774	0.565	0.00208444327769912
YALI0D12947g	Ylip	47	0.0466666666666667	0.527307773584232	-0.00666666666666667	0.951233723240974	-0.376666666666667	0.384002324146133	-0.113333333333333	0.236537994840792	-0.02	0.859298938295178	0.08	0.517124734216292	0.0233333333333333	0.806584367749806	-0.07	0.521141839686254
SAKL0G18898g	Sklu	47	-0.075	0.477361303088586	-0.0925	0.0815870789803141	-0.1575	0.0544734996314247	-0.18	0.041317212112926	-0.23	0.0095839431121173	-0.2675	0.0215824348642477	-0.37	0.00335285978087769	-0.2925	0.0103984801066289
orf19.103	Calb	47	0.13	0.0522235030538258	0.3675	0.000740467482712413	0.485	0.000291487583585832	0.5875	9.93695598570514e-05	0.4175	0.0126072304787328	0.38	0.00945396007587503	0.2925	0.0413170363475155	0.1825	0.23300357412656
KLLA0F26180g	Klac	47	0.253333333333333	0.255009195085234	0.51	0.0107995370263702	0.3	0.0733243303587568	0.133333333333333	0.364442677479156	-0.05	0.667728274652521	0.0866666666666667	0.434976511093074	0.14	0.284837174458674	0.27	0.0936239695868955
SAKL0B03454g	Sklu	48	-0.0075	0.950388545237178	-0.0625	0.317094227948767	-0.03	0.64892659939524	0.0025	0.972472974985892	0.0725	0.405771248603571	0.0925	0.324588333230334	0.145	0.111748150540825	0.165	0.052417450929814
KLLA0A03113g	Klac	48	-0.0366666666666667	0.792227773722946	-0.0266666666666667	0.826986352352242	-0.05	0.595921740030304	-0.113333333333333	0.325593342730039	-0.116666666666667	0.281825192343579	-0.203333333333333	0.0862437824888716	-0.273333333333333	0.0698492107759172	-0.156666666666667	0.324142419783804
KLTH0G17072g	Kthe	48	0.0575	0.714124736974832	0.1725	0.0586181026077724	0.29	0.0184165780062149	0.4175	0.000556117665925097	0.56	0.00231865380876596	0.513333333333333	0.000727685800988574	0.706666666666667	0.00150087527473106	0.346666666666667	0.0498154662021183
orf19.4922	Calb	48	0.0575	0.223299361246689	0.1175	0.0363113872108659	0.3825	0.000597592992672162	0.345	0.00403161616843974	0.2	0.0461633995787046	0.2	0.0101635442750958	0.095	0.254859541493178	0.1075	0.359549755273254
YALI0E24299g	Ylip	48	-0.08	0.384722355968933	0.67	0.000116051824250457	1.25333333333333	0.00611762179291932	1.24	1.50480618841554e-05	1.28	2.51633205735821e-06	1.31333333333333	4.86255375427965e-05	1.28333333333333	0.000152414117354885	1.24	0.000339978141047843
DEHA2E14410g	Dhan	48	-0.0833333333333333	0.523477777777247	0	1	0.04	0.579613284855412	0.13	0.155052549575494	0.236666666666667	0.0118314762431095	0.17	0.0528948111508912	0.263333333333333	0.0136059423668737	0.383333333333333	0.00180080582451275
CAGL0I04268g	Cgla	48	0.2	0.112952836400739	0.4525	0.00629155584929545	0.6225	0.00335736653886802	0.59	0.00427631275288223	0.575	0.00581925562246879	0.51	0.00718650733601407	0.5275	0.00370874582839117	0.5025	0.00275893307090557
YGL161C	Scer	48	0.76	0.0391328891359389	0.35	0.0314481772193678	0.44	0.0208653686167982	0.54	0.0023225707571374	0.6825	0.0039225486215958	1.09	0.000601625952634806	0.665	0.00034668026206885	0.8125	0.00691328536826304
DEHA2G10846g	Dhan	49	0.03	0.838935116299637	0.103333333333333	0.191417185511703	0.156666666666667	0.082502774275823	0.153333333333333	0.114716918288946	0.186666666666667	0.0466622893287359	0.0866666666666667	0.363444437052627	0.06	0.601610846116217	0.0333333333333333	0.728833409321836
SAKL0H06116g	Sklu	49	-0.035	0.690329044794119	-0.265	0.00161389880899386	-0.5075	0.000147012383574307	-0.635	0.000118360816784859	-0.7325	0.000118586705650373	-0.7075	0.000197713452581137	-0.7575	0.000408266590678366	-0.685	0.00079015336190653
KLTH0D11638g	Kthe	49	-0.04	0.54904507988719	-0.21	0.00652967386090261	-0.3225	0.00086913316723636	-0.4375	8.75085367743254e-05	-0.5125	3.74042330795087e-05	-0.496666666666667	0.000134039654352123	-0.586666666666667	0.000140259771345887	-0.343333333333333	0.0127909461917492
KLLA0C09944g	Klac	49	0.0466666666666667	0.740371519673624	-0.0933333333333334	0.322057371498444	-0.44	0.00341566082594286	-0.766666666666667	0.000341011122869176	-1.06333333333333	4.65915303704055e-05	-1.15	4.24193547402129e-05	-1.31666666666667	0.000200418744395715	-1.22333333333333	0.00306541685756742
DEHA2C07854g	Dhan	49	0.06	0.772651187657729	0.176666666666667	0.169376845283023	-0.0166666666666667	0.852958613349374	-0.32	0.0062549116625029	-0.583333333333333	0.00120703836236634	-0.746666666666667	0.000142918579489687	-0.973333333333333	0.000634215613203726	-0.903333333333333	0.000204141059789996
YALI0E13552g	Ylip	49	-0.07	0.407270303362869	-0.323333333333333	0.00770295124955528	-0.353333333333333	0.215498200896047	-0.2	0.0642587630151382	-0.23	0.0498064317072161	-0.313333333333333	0.02428373591673	-0.386666666666667	0.0103562148556463	-0.476666666666667	0.0129255086914432
YALI0E32725g	Ylip	49	-0.0933333333333334	0.24868998233086	-0.0133333333333333	0.902525924273815	0.0466666666666667	0.80995111209262	0.0733333333333334	0.43369082244616	-3.00462919747432e-18	1	-0.0466666666666667	0.598758759240977	-0.09	0.364861487904178	-0.293333333333333	0.0297267194856509
orf19.3863	Calb	49	0.135	0.0596868896271876	0.745	0.00152035405690062	0.9675	0.00053892767880675	1.1325	0.00044279350114833	1.0975	0.000499204427694352	1.0575	0.000196479038375059	1.07	0.000642216521400134	0.765	0.0188578216970611
YPL165C	Scer	49	-0.23	0.0806662293880053	-0.155	0.11569867321628	-0.513333333333334	0.0408943539097522	-0.363333333333333	0.00881757190470632	-0.3925	0.0181540534212066	-0.2475	0.0265161431617123	-0.2875	0.01544944711754	-0.3175	0.0363210590443937
orf19.3665	Calb	49	0.33	0.000654560343231436	-0.76	4.33548935503429e-05	-2.185	5.42750802345194e-07	-2.4275	2.96497570266785e-07	-2.5175	7.74269877816456e-06	-2.485	5.85412499537358e-07	-2.37	4.59416531228879e-06	-1.935	0.000740206669832333
CAGL0M02002g	Cgla	49	-0.39	0.00914330118751314	-0.735	0.000299105416152712	-0.52	0.00458577211505719	-0.3825	0.0191001658444989	-0.25	0.118744017366677	-0.0875	0.52045738882489	-0.0975	0.467933225601628	0.065	0.59134392984957
DEHA2B14432g	Dhan	50	-0.01	0.938918083009852	-0.193333333333333	0.048574939530093	-0.34	0.0138489744821086	-0.34	0.00949347804117887	-0.356666666666667	0.0117873566551588	-0.366666666666667	0.0027302080107174	-0.32	0.00828500743093465	-0.286666666666667	0.0204359429731433
YALI0B17248g	Ylip	50	-0.0633333333333334	0.439368647345231	0.153333333333333	0.131162603368085	0.103333333333333	0.582021175882027	0.08	0.390330060837268	0.146666666666667	0.184492842210366	0.29	0.0217909102187127	0.336666666666667	0.0149190395791818	0.25	0.0493214643257231
KLTH0C01804g	Kthe	50	0.0725	0.298209672960953	0.3725	0.00019696378480726	0.5925	2.56632798175492e-05	0.66	6.69597641116705e-06	0.52	0.00013961658208566	0.396666666666667	0.000703908669545257	0.23	0.0591019313856262	0.19	0.0860367400123407
orf19.5971	Calb	50	0.0875	0.119348990913635	0.3275	0.000461952929255531	0.435	0.000184090863993732	0.425	0.000221090187353667	0.4225	0.00104362304009777	0.3075	0.0016617165220481	0.36	0.00228248514600047	0.1975	0.188086380848545
YHR151C	Scer	50	-0.09	0.389245213334571	-0.065	0.472585936491284	-0.18	0.195522614601294	-0.156666666666667	0.095492175199825	-0.1275	0.301322858423073	-0.185	0.0646761352444622	-0.11	0.256767118256883	-0.2275	0.089650193688573
KLLA0E15819g	Klac	50	-0.186666666666667	0.17248441608058	-0.28	0.0278564685836476	-0.29	0.0261148254703515	-0.223333333333333	0.0809922946693721	-0.143333333333333	0.201607835594127	-0.113333333333333	0.296145121124216	-0.1	0.4403517485299	-0.0933333333333334	0.4868461756814
SAKL0G15422g	Sklu	50	-0.1925	0.0627521697566808	-0.04	0.434985793283274	-0.04	0.539770126429121	-0.02	0.796645428939135	0.00750000000000001	0.918395556581992	-0.115	0.264112650559784	-0.15	0.193770672427241	-0.195	0.0892294349297944
CAGL0I01892g	Cgla	50	-0.24	0.0267498754325238	-0.4125	0.00154818938300925	-0.495	0.00193886778811391	-0.56	0.00179640524054741	-0.6175	0.00169445218188958	-0.62	0.00166999438310754	-0.6325	0.00148406555293954	-0.6975	0.000511999525147886
orf19.132	Calb	51	-0.0125	0.856500271125026	-0.205	0.0104284372626414	-0.225	0.00752604758180918	0.06	0.381388945592655	0.1125	0.361396876385832	0.225	0.00898711541691047	0.1125	0.19610847932081	0.085	0.494864398518129
CAGL0K12188g	Cgla	51	0.0133333333333333	0.872145915983572	0.1525	0.0427026647603197	0.25	0.0236727523622358	0.3175	0.0149127620847798	0.3025	0.0270874059258151	0.3275	0.0234208223118804	0.3775	0.0163903751318453	0.37	0.0184644752420555
DEHA2F15598g	Dhan	51	0.0266666666666667	0.835008492836438	0.0966666666666667	0.271265298489144	0.11	0.159837545239563	0.113333333333333	0.200491449358928	0.106666666666667	0.144697621732275	0.116666666666667	0.16308962447594	0.12	0.143684293457511	0.1	0.213650503194816
KLLA0E11331g	Klac	51	-0.03	0.82880490143358	-0.02	0.83826814766109	0.0466666666666667	0.619304231235273	0.13	0.238297709021802	0.206666666666667	0.0757859914508235	0.116666666666667	0.276895877165613	0.0966666666666667	0.45417627924957	0.09	0.493706441755068
DEHA2D15466g	Dhan	51	0.0333333333333333	0.823057400798009	0.196666666666667	0.0592894591305256	0.173333333333333	0.0527424948770317	0.0433333333333333	0.553221527100402	-0.103333333333333	0.162385384122832	-0.183333333333333	0.0404180718292618	-0.28	0.00915651166736597	-0.313333333333333	0.00743104388761033
SAKL0F10010g	Sklu	51	-0.035	0.746563909753625	-0.125	0.0506317818008523	-0.2225	0.0124021113683276	-0.2575	0.0118542577763763	-0.2475	0.0117414338611051	-0.3575	0.00388855512052195	-0.3125	0.00937583269607276	-0.315	0.00651440798154019
SAKL0H05456g	Sklu	51	-0.035	0.70622073323401	-1.2225	0.000109195598714494	-2.325	1.97414193924101e-06	-2.905	5.18796904647266e-07	-2.7975	1.03624716296355e-05	-2.195	0.000373697804684326	-1.6825	0.00479984546654296	-1.26	0.00714795623075507
KLTH0E15158g	Kthe	51	0.0375	0.588183659110403	0.0375	0.520164616093324	0.0975	0.111239387659146	0.115	0.117428827500379	0.1325	0.0656494478313837	0.12	0.117753591826033	0.166666666666667	0.103055540846585	0.12	0.162593119243656
YALI0F11165g	Ylip	51	0.0466666666666667	0.52618234153303	0.0233333333333333	0.824494128198316	-0.04	0.843936777027484	-0.126666666666667	0.191037937694968	-0.153333333333333	0.174399192336765	-0.136666666666667	0.187403479993889	-0.21	0.0767335614228569	-0.243333333333333	0.0594006310488858
KLLA0C07425g	Klac	51	0.0566666666666666	0.652173268315293	-0.203333333333333	0.0937152542406686	-0.8	0.000375559576753481	-1.25	4.59376726661203e-05	-1.70333333333333	6.06197715303228e-06	-2.00333333333333	5.50967658321744e-06	-2.16333333333333	4.98774886614302e-05	-2.02666666666667	0.000890520234050187
SAKL0B07458g	Sklu	51	0.07	0.430610462126433	0.145	0.0617855465437958	0.2175	0.0106469409166548	0.16	0.0666085588755016	0.075	0.446932199716823	-0.0125	0.907617788604071	-0.0425	0.631901637376735	-0.1	0.340006867649309
YALI0C05555g	Ylip	51	0.0766666666666667	0.431419036975191	0.0333333333333333	0.77799876274486	-0.27	0.482258051777021	0.0233333333333333	0.826899743970229	0.07	0.56142877339764	0.0766666666666667	0.407706408212641	0.0533333333333333	0.624893486199639	-0.00333333333333334	0.975728773521308
DEHA2F11066g	Dhan	51	0.106666666666667	0.547483789978273	0.36	0.024191497137626	0.22	0.0432848471608257	-0.25	0.0536210905711947	-0.783333333333333	0.00114476198571757	-1.23666666666667	1.47435301058268e-05	-1.55666666666667	1.48468475887964e-05	-1.84666666666667	1.14184211859277e-06
YBR103W	Scer	51	0.113333333333333	0.3372386172452	0.125	0.287895533631353	-0.02	0.913588737825543	0.11	0.22182978751752	0.15	0.173430319191525	0.3275	0.0113681076764136	0.3375	0.0152599016334583	0.335	0.0449538451420183
YALI0B12320g	Ylip	51	-0.183333333333333	0.0703441911350984	-1.19666666666667	5.71531468602886e-06	-2.03666666666667	0.00343287216066391	-2.77333333333333	2.5665335020876e-06	-2.84	1.6671016064827e-07	-2.90333333333333	1.83644780734399e-05	-2.78333333333333	4.56795833721332e-05	-2.62333333333333	0.000251172153216506
KLTH0D12276g	Kthe	51	-0.205	0.0349238546988138	-0.6	4.78316410903826e-05	-0.965	1.6333477652003e-05	-1.27	4.72907672758617e-08	-1.3925	2.40714501355894e-07	-1.43333333333333	1.64715326884271e-06	-1.38333333333333	1.44594763853093e-06	-1.28666666666667	7.39903414241175e-05
orf19.4815	Calb	51	0.3275	0.000620700366140142	0.1375	0.0203568358263117	-1.255	1.73016181409327e-05	-2.54	1.23179717028696e-07	-3.035	1.40054016540726e-05	-3.3375	2.23792258800042e-07	-3.0725	1.56938513249883e-06	-2.2525	0.00052936914758296
CAGL0L10890g	Cgla	51	-0.573333333333333	0.00433963833434096	-1.4975	9.51239822063958e-05	-1.495	0.00187009921046707	-1.635	0.000651718034943414	-1.47	0.00291891273097316	-1.375	0.00141059512530241	-1.4275	0.00112250471310699	-1.2375	0.000316638858854851
YOR272W	Scer	51	-1.32333333333333	0.000503221384599877	-1.21	0.0256174076363307	-1.55	0.00379211392037941	-2.4	3.02142417085435e-05	-2.955	9.33475124598905e-06	-3.05	1.82704085720894e-06	-3.07	3.06637254107681e-05	-2.955	0.000218046982691557
KLLA0E07073g	Klac	52	-0.203333333333333	0.16373663051214	-0.26	0.0331118282560015	-0.393333333333333	0.00556502836029324	-0.453333333333333	0.00451199338951639	-0.53	0.00172393909525901	-0.593333333333333	0.00110039585174382	-0.58	0.00262921561232136	-0.526666666666667	0.00839737874710305
orf19.536	Calb	52	0.0025	0.963916272941116	-0.105	0.0564512898968773	-0.14	0.0229145947367631	-0.2025	0.0056197354094552	-0.26	0.0113600018612685	-0.275	0.00165512209337623	-0.265	0.00684393854437648	-0.235	0.0572238575147979
SAKL0F10384g	Sklu	52	0.0025	0.984397419579923	0.3175	0.00066754432121977	0.48	0.000146331161270155	0.5875	0.000123776236603751	0.71	0.000157051516594452	0.795	0.00020065467811723	0.77	0.00041471060145827	0.6875	0.00059137323133933
orf19.2559	Calb	52	-0.0025	0.96240096805544	0.51	8.28044507458296e-05	0.57	5.58564367470447e-05	0.4575	0.000200366894981704	0.34	0.00389215905774865	0.285	0.00195858883480567	0.32	0.00378995360888485	0.3125	0.0299429022443457
SAKL0A03872g	Sklu	52	-0.0025	0.984397419579923	0.16	0.0204170850569774	0.2725	0.00351905271667361	0.2825	0.00307282136619652	0.2825	0.00457431609034432	0.37	0.00250786394169891	0.4125	0.00281949154814417	0.3875	0.00385050066819925
SAKL0H01628g	Sklu	52	-0.0025	0.984397419579923	0.115	0.0537529667302449	0.1675	0.0198248159153915	0.235	0.00473409730455108	0.2725	0.00413327382708964	0.32	0.0043195525689522	0.2875	0.0142544691857961	0.22	0.0400249173528395
DEHA2G08140g	Dhan	52	-0.00333333333333333	0.97721380668158	0.15	0.107046390525042	0.263333333333333	0.0338072527419982	0.35	0.0189848540235961	0.54	0.00275006963461009	0.636666666666667	0.000344374053220675	0.603333333333333	0.000723434289101397	0.76	0.000141062124715897
KLLA0F27511g	Klac	52	-0.00333333333333334	0.987792219287133	-0.07	0.559120082622527	0.0933333333333334	0.462474492575137	0.31	0.0668518039824642	0.406666666666667	0.0292582903509382	0.346666666666667	0.0594203019372775	0.336666666666667	0.106721665269592	0.3	0.179303075868235
CAGL0M08646g	Cgla	52	-0.00333333333333336	0.982279065169166	0.345	0.016970732965148	0.635	0.00398536254786844	0.8275	0.000822007901183404	0.885	0.00127988803325011	0.915	0.00115192740337946	0.8875	0.000867735653181476	0.9725	0.000264227872668645
CAGL0H08932g	Cgla	52	0.00666666666666666	0.940667836563551	0.14	0.10713233441212	0.205	0.0503518575381835	0.25	0.0462372625921286	0.265	0.0651090058632389	0.2025	0.185536621698872	0.2025	0.213486481911953	0.1425	0.297558814613163
CAGL0D02090g	Cgla	52	-0.00666666666666666	0.970893061416091	-0.155	0.0903664164732267	-0.1625	0.0978405466694775	-0.185	0.126684969745402	-0.155	0.312303022418059	-0.1375	0.423736582500339	-0.13	0.51459228279849	-0.0375	0.854053236993864
DEHA2C12452g	Dhan	52	0.00666666666666667	0.958988078342963	0.296666666666667	0.026711168130939	0.176666666666667	0.0736350992538984	-0.07	0.333551032327441	-0.383333333333333	0.00555627279478741	-0.73	0.00012321289770959	-1.15333333333333	0.000281664639129953	-1.18	3.1039523745934e-05
DEHA2E23650g	Dhan	52	0.00666666666666667	0.958427945304801	0.0833333333333333	0.27077137570852	0.456666666666667	0.00975042736721441	0.806666666666667	0.00109600010651831	1.10333333333333	8.16209045403667e-05	1.24666666666667	1.03499420881005e-05	1.39333333333333	2.39708239862872e-05	1.36666666666667	6.00688685553924e-06
CAGL0M02563g	Cgla	52	-0.00666666666666667	0.933648827606778	0.015	0.822087002191082	0.07	0.412825086726434	0.1225	0.258197126956125	0.155	0.22592726809179	0.21	0.105699029786259	0.2375	0.0806400456601328	0.285	0.0351963160944862
SAKL0F12782g	Sklu	52	-0.00750000000000001	0.947162899392896	-0.2	0.00692646074223308	-0.43	0.000797809028395787	-0.565	0.000115488880165189	-0.5725	0.000290970014973354	-0.6325	0.000583990164889347	-0.5375	0.0031100138059455	-0.4675	0.00435396119229377
YALI0E15290g	Ylip	52	0.01	0.904586088001034	0.496666666666667	0.000863497942690464	0.486666666666667	0.0600123548097999	0.193333333333333	0.0576563432820542	0.216666666666667	0.072773902874132	0.333333333333333	0.00943082205940065	0.366666666666667	0.00885671003478334	0.383333333333333	0.0100024443989165
KLTH0D10186g	Kthe	52	-0.01	0.926663174447111	0.24	0.00131418791505107	0.665	6.80443949258359e-06	1	2.25242878874175e-07	1.0925	3.81328010961601e-06	1.26666666666667	1.84947709493958e-06	1.28666666666667	8.29560565821314e-07	1.17666666666667	1.66833098255526e-05
YER107C	Scer	52	-0.0133333333333333	0.903774759041186	-0.07	0.300783163310659	-0.22	0.104594036493279	-0.166666666666667	0.131870962880141	-0.205	0.0744226367993927	-0.03	0.756954920847503	-0.1075	0.329859842250909	-0.1075	0.409906665006639
KLTH0A00880g	Kthe	52	-0.015	0.838712780918027	0.12	0.0432976053661601	0.29	0.00150532332103453	0.395	0.000128204339932337	0.4825	0.000194448413442554	0.596666666666667	4.45980146209986e-05	0.776666666666667	2.31806638046744e-05	0.723333333333334	0.000120060591730424
DEHA2F19074g	Dhan	52	0.0166666666666667	0.895233159919966	-0.13	0.155421550006282	-0.17	0.0540493123370344	-0.0966666666666667	0.19851137980752	0.02	0.78743295517195	0.0866666666666667	0.269973809114167	0.126666666666667	0.141665807903443	0.203333333333333	0.0267052564632417
DEHA2E02398g	Dhan	52	-0.0166666666666667	0.912621909587304	0.00666666666666667	0.936648846831945	-0.09	0.277396270433252	-0.193333333333333	0.0655382731295017	-0.28	0.00598838226285988	-0.303333333333333	0.00543571441064603	-0.293333333333333	0.00749634520372454	-0.23	0.0163484210145955
DEHA2E07810g	Dhan	52	-0.0166666666666667	0.888682578315633	-0.116666666666667	0.141981613278356	-0.133333333333333	0.0972160431918195	-0.04	0.585797605866544	0.0166666666666667	0.806312166182585	0.0666666666666667	0.39465150413436	0.146666666666667	0.0911727539739079	0.166666666666667	0.0557622447296912
YALI0C23386g	Ylip	52	-0.0166666666666667	0.859943245991058	-0.406666666666667	0.00302577373047095	-0.916666666666667	0.0087421605158731	-1.37666666666667	9.64133420971889e-06	-1.38333333333333	2.28557881270185e-06	-1.49	4.05310191617974e-05	-1.56666666666667	7.7628165124412e-05	-1.52666666666667	0.000376864049797475
orf19.5410	Calb	52	0.0175	0.729507253748206	-0.3075	0.000830617959673181	-0.8075	1.16808667332338e-05	-0.755	6.94031716148738e-06	-0.7425	0.000117985445602024	-0.73	1.20558384306999e-05	-0.6875	0.000121870640484094	-0.61	0.00343879318724389
CAGL0I07073g	Cgla	52	0.02	0.834627394462382	0.085	0.233589700521777	0.225	0.0277489842547455	0.3	0.015595082444719	0.29	0.0273435874430676	0.3275	0.023262836131633	0.3625	0.0148659784539303	0.355	0.00691549544110254
KLLA0E20703g	Klac	52	0.02	0.892603225341468	-0.07	0.499243390939576	-0.243333333333333	0.0381387067646193	-0.37	0.0106142569790564	-0.473333333333333	0.00310271058331048	-0.463333333333333	0.00376323139535963	-0.516666666666667	0.00658948899053126	-0.45	0.0292133288091529
YALI0B15015g	Ylip	52	-0.02	0.803827980547374	0.3	0.0110670608651341	0.203333333333333	0.290838911819884	0.206666666666667	0.0536202404215105	0.06	0.581628853557565	0.0166666666666667	0.866574056604751	0.0166666666666667	0.876482897842203	0.05	0.600719059756558
SAKL0H06666g	Sklu	52	0.0225	0.826462846278836	-0.01	0.855582680031135	-0.00750000000000001	0.924392785856159	-0.00249999999999999	0.969399310333094	-0.0925	0.259304662006475	-0.0525	0.593292297790655	-0.0375	0.659275158684567	-0.0475	0.616667066731514
orf19.1095	Calb	52	-0.0225	0.629771337249576	-0.3025	0.000581567566784279	-0.815	1.50955386949621e-05	-1.155	4.08172473936298e-06	-1.1925	2.49134006362886e-05	-1.1925	2.34270863373432e-06	-1.15	1.05818585962505e-05	-0.92	0.000807684400139881
KLLA0E23453g	Klac	52	0.0233333333333333	0.914700252368957	-0.15	0.209469661393256	-0.113333333333333	0.335933737148887	-0.206666666666667	0.139324805440099	-0.143333333333333	0.243837201816271	-0.2	0.141823120975572	-0.196666666666667	0.170863702108906	-0.19	0.204531029051363
YALI0E21439g	Ylip	52	0.0233333333333333	0.819870693229926	0.436666666666667	0.0028036760708069	0.22	0.564310068099282	0.906666666666667	0.000152382520497274	0.926666666666667	5.57820809305307e-05	0.863333333333334	0.00024592569566367	0.88	0.000611055255517122	0.93	0.000582217584032083
CAGL0J03806g	Cgla	52	-0.0233333333333333	0.871506639078319	-0.205	0.252920641321084	-0.195	0.379014105161662	-0.2525	0.268371165745244	-0.1725	0.235624284545092	-0.1875	0.19660658199402	-0.25	0.110633756873143	-0.2475	0.109359231730128
DEHA2B04708g	Dhan	52	-0.0233333333333333	0.845840990856718	-0.136666666666667	0.103802910651309	-0.123333333333333	0.174562405975419	-0.0533333333333334	0.580194465851178	0.0466666666666667	0.591577833513658	0.0766666666666667	0.417021231910867	0.0966666666666667	0.336631341289289	0.0433333333333333	0.652270119654004
DEHA2C12386g	Dhan	52	-0.0233333333333333	0.872268174493764	-0.116666666666667	0.153844098081924	-0.22	0.0432848471608257	-0.34	0.00570150905788731	-0.44	0.00104549207774253	-0.576666666666667	0.000456924001455225	-0.683333333333333	0.000246547056910151	-0.716666666666667	0.000122027854503336
DEHA2F07392g	Dhan	52	-0.0233333333333333	0.852058018921299	-0.136666666666667	0.102687107078838	-0.193333333333333	0.0368851532500625	-0.263333333333333	0.0129825840779954	-0.263333333333333	0.0085565253082788	-0.29	0.00741439779813848	-0.27	0.0116585160525721	-0.263333333333333	0.0109676955176864
YALI0E01100g	Ylip	52	-0.0233333333333333	0.825532929056768	-0.84	5.98763229154841e-05	-1.68	0.00380252274825749	-2.56666666666667	2.29718934128862e-06	-2.59666666666667	1.66582324327272e-07	-2.51333333333333	1.83644780734399e-05	-2.48333333333333	5.12106379333207e-05	-2.28666666666667	0.000299850848636047
KLTH0C06358g	Kthe	52	-0.025	0.788977379437399	-0.025	0.687198170758766	-0.1125	0.1811146809703	-0.255	0.0073011288750776	-0.1925	0.0286055540421075	-0.226666666666667	0.0168612980505008	-0.16	0.172447373516968	-0.396666666666667	0.00858434958576065
orf19.268	Calb	52	-0.025	0.588078981831654	0.4575	0.00042347674458484	0.7875	7.40233545387889e-05	0.6475	1.19524619430378e-05	0.605	0.000416614170448492	0.5975	5.52080460391724e-05	0.535	0.000255526647373336	0.3675	0.0301637195912561
DEHA2D09966g	Dhan	52	0.0266666666666667	0.835008492836438	-0.0533333333333333	0.538237261967875	-0.183333333333333	0.0563718722358527	-0.243333333333333	0.0209349189888705	-0.18	0.0383975268888095	-0.156666666666667	0.0699222795755006	-0.2	0.0439020811472701	-0.226666666666667	0.0287217507975448
DEHA2E05016g	Dhan	52	0.0266666666666667	0.856058759681055	-0.0433333333333333	0.572533189270414	-0.133333333333333	0.138928887648918	-0.173333333333333	0.0568052455792872	-0.263333333333333	0.0100503143135691	-0.32	0.0042569191998765	-0.336666666666667	0.00530113116034298	-0.41	0.00100539375105653
CAGL0L02761g	Cgla	52	-0.0266666666666667	0.807199435017244	-0.0975	0.268385812510911	-0.1625	0.0736053206737859	-0.1925	0.0580246819679017	-0.1625	0.136419976350372	-0.1675	0.175301507804914	-0.1975	0.0978417150523554	-0.1725	0.118038322643534
CAGL0L03201g	Cgla	52	-0.0266666666666667	0.73075193075907	0.2075	0.0279654084561813	0.3475	0.0103774847457928	0.39	0.01438916821971	0.49	0.0048174801444652	0.485	0.00722833109016516	0.53	0.00436291548551499	0.585	0.00254555025387485
CAGL0L06182g	Cgla	52	-0.0266666666666667	0.776391189187332	-0.0425	0.505584954770722	0.015	0.846728236773214	0.0875	0.371961334063703	0.11	0.26232422708843	0.19	0.0797217203277921	0.31	0.0186260885370771	0.315	0.0140469034215031
DEHA2F07920g	Dhan	52	-0.0266666666666667	0.863348374778972	-0.13	0.162655635345492	-0.146666666666667	0.102327409166309	-0.15	0.125208598552281	-0.0533333333333334	0.548863747997108	-0.06	0.51809866059056	-0.02	0.821785919654916	0.0733333333333333	0.383180250183705
KLLA0A01650g	Klac	52	-0.0266666666666667	0.840293281550724	-0.0333333333333333	0.752159782962632	0.08	0.397910618799432	0.11	0.315249069272654	0.283333333333333	0.0315569881873089	0.226666666666667	0.0547048411239181	0.223333333333333	0.0969696073965191	0.213333333333333	0.131994149261141
KLLA0D07546g	Klac	52	-0.0266666666666667	0.858328463941043	-0.02	0.868612583155924	0.0933333333333334	0.338672789482898	0.263333333333333	0.0407030706895747	0.376666666666667	0.00788622172315932	0.463333333333333	0.00289324760729868	0.566666666666667	0.00325704336329924	0.63	0.00579689345800634
YALI0E31713g	Ylip	52	-0.0266666666666667	0.724285706466033	0.136666666666667	0.172950094657382	0.223333333333333	0.249897362641141	0.28	0.020027475065415	0.273333333333333	0.0312232203634642	0.216666666666667	0.0536986546862311	0.226666666666667	0.0479350069749082	0.323333333333333	0.0211995598486893
orf19.2711	Calb	52	0.0275	0.586055414544867	-0.185	0.00636186815485347	-0.885	5.29767176900423e-06	-1.2575	5.41261238496611e-07	-1.3575	1.26690864909507e-05	-1.5	7.7237482763987e-07	-1.4675	4.08560410871132e-06	-1.1825	0.000467830450221911
KLTH0B03410g	Kthe	52	-0.0275	0.696257883170343	-0.315	0.00117629749527673	-0.555	0.000117939036416359	-0.7475	4.89779066555406e-06	-0.89	4.87899819290284e-06	-0.903333333333333	2.50132893378117e-05	-0.94	7.37593360604207e-06	-0.713333333333333	0.000635779996660498
DEHA2F14058g	Dhan	52	0.03	0.787925305330492	0.00333333333333334	0.966513719298034	-0.01	0.894742134918932	0.0433333333333333	0.545499236419577	0.146666666666667	0.0682902672045595	0.216666666666667	0.022894184151387	0.193333333333333	0.0358881638315091	0.17	0.0514153394408967
DEHA2G16544g	Dhan	52	0.03	0.805132799956351	-0.09	0.255289739969929	-0.203333333333333	0.0335552946748975	-0.293333333333333	0.0089026607366317	-0.316666666666667	0.00413561794865812	-0.396666666666667	0.00202128116350512	-0.406666666666667	0.00269888773111496	-0.46	0.000565038712211286
KLLA0E04819g	Klac	52	-0.03	0.890068448501471	0.183333333333333	0.125108188669211	0.396666666666667	0.00891530532228306	0.613333333333333	0.00112790556072446	0.686666666666667	0.000600841483897808	0.68	0.000732415660426569	0.683333333333333	0.00137391758763754	0.67	0.0049936107782763
SAKL0E03520g	Sklu	52	-0.03	0.726076805352998	0.27	0.00132102993872917	0.505	0.000109790951259968	0.5975	5.91017908346478e-05	0.61	0.000140584355333055	0.4975	0.0009682573765974	0.3575	0.00875553771322563	0.2725	0.0304249448174998
KLTH0D04466g	Kthe	52	0.0325	0.683537613316096	-0.03	0.539794400511743	-0.1875	0.0228809497974728	-0.4075	0.000524117033160829	-0.255	0.00198303272096724	-0.346666666666667	0.00233967556629283	-0.293333333333333	0.0255393579640512	-0.403333333333333	0.00699491346944331
orf19.7343	Calb	52	0.0325	0.597269060999751	-0.145	0.0184926883752961	-0.3075	0.00109017644699164	-0.1425	0.0445569933613984	-0.2475	0.020238086776281	-0.1125	0.122382845763179	-0.1175	0.21207353696977	-0.0525	0.673425721891663
SAKL0G16962g	Sklu	52	0.0325	0.753346481016924	0.14	0.054452597864662	0.1425	0.0547552652848749	0.055	0.412619198967995	-0.0075	0.912012660776874	-0.045	0.562355828909452	-0.125	0.104983472923315	-0.215	0.0216830107816936
YALI0E23265g	Ylip	52	-0.0333333333333333	0.668838005183367	-0.0133333333333333	0.913995448952157	-0.02	0.947324385384515	-0.17	0.153628624770231	0.01	0.939481102964423	0.08	0.427691311011274	0.186666666666667	0.0863850411216375	0.146666666666667	0.257180379513601
DEHA2D14652g	Dhan	52	0.0366666666666667	0.74533237234997	0.32	0.0142899501197814	0.58	0.0035382548152971	0.823333333333333	0.000859283193055948	1.04333333333333	0.000112012108194635	1.20333333333333	1.21807474969363e-05	1.26666666666667	2.87261923679262e-05	1.25	6.72253057714726e-06
DEHA2D14476g	Dhan	52	-0.0366666666666667	0.753474277885796	-0.08	0.300409174439206	-0.16	0.0680534158692005	-0.193333333333333	0.0445994163313904	-0.273333333333333	0.0125321441439763	-0.406666666666667	0.00171755142923178	-0.486666666666667	0.00142432557515755	-0.656666666666667	0.000133592005338532
DEHA2F21890g	Dhan	52	-0.0366666666666667	0.824884768618837	0	1	0.0366666666666667	0.633444605389137	-0.0166666666666667	0.863373925567721	-0.0733333333333333	0.573952603014049	-0.236666666666667	0.155132392171187	-0.543333333333333	0.0262503646199248	-0.716666666666667	0.000439496003423289
YALI0D14080g	Ylip	52	-0.0366666666666667	0.68125131491082	-0.973333333333333	1.61777686848474e-05	-1.6	0.00413093002494352	-2.24333333333333	5.06488335487188e-06	-2.24	2.33140410744591e-07	-2.11	2.45166735081083e-05	-1.99666666666667	6.57706490521784e-05	-1.88666666666667	0.000273838859502222
orf19.1468	Calb	52	0.0375	0.490801761426982	0.3425	0.000502069330673731	0.7825	6.65863562252584e-06	0.735	8.70104505181611e-06	0.5525	0.000613688771914656	0.515	0.000100701696231155	0.5	0.000500178203343715	0.5375	0.00290741400610448
KLTH0D12188g	Kthe	52	0.04	0.542818314438804	0.1375	0.030999745296784	0.2175	0.00564142670601325	0.2975	0.00106738608230721	0.3275	0.00198518993429118	0.393333333333333	0.000892379459741615	0.48	0.00200281393502378	0.413333333333333	0.00330642949810942
KLTH0D15840g	Kthe	52	-0.04	0.55621589436732	-0.155	0.0101276652586533	-0.2325	0.00855064506630849	-0.275	0.00273417903634336	-0.295	0.00141832951196915	-0.316666666666667	0.00176686851913448	-0.22	0.0435182717253028	-0.22	0.0277972994575965
orf19.7235	Calb	52	-0.04	0.39746017890154	-0.1375	0.0188596246462094	0.01	0.842526699930419	0.13	0.0363638068577764	0.2675	0.00904334365815547	0.24	0.00381855162160135	0.25	0.0107087476800953	0.0825	0.481969547181994
SAKL0H07656g	Sklu	52	-0.04	0.759014789434913	-0.0475	0.491118995518453	0.03	0.724456647811933	0.0475	0.554866744677648	0.0575	0.381420441512765	0.14	0.146610125515599	0.215	0.0392632805829257	0.1925	0.0471821592687097
KLTH0E12606g	Kthe	52	-0.0425	0.519110773479427	0.075	0.17957006671297	0.1175	0.0840905282058805	0.1675	0.0225787843473277	0.1675	0.0130132808283223	0.15	0.0697759211413449	0.186666666666667	0.0801877982641364	0.12	0.180858197103652
KLTH0E13552g	Kthe	52	-0.0425	0.498875788701618	-0.15	0.0142387037744485	-0.2125	0.00424426159545507	-0.1625	0.0288503120410556	-0.215	0.00997346850796728	-0.183333333333333	0.029235329394353	-0.0533333333333334	0.585199149804418	-0.01	0.907601634104231
YALI0E03850g	Ylip	52	0.0433333333333333	0.559760848337631	-0.263333333333333	0.0285167034219663	-0.263333333333333	0.198880710345942	-0.28	0.0253629693662362	-0.0666666666666667	0.617319029349924	0.196666666666667	0.150918567386385	0.423333333333333	0.0109908121077421	0.47	0.00698377263679552
YALI0E20031g	Ylip	52	0.0433333333333333	0.572644377686547	-0.446666666666667	0.0044923246461818	-0.856666666666667	0.0168636463476806	-1.76333333333333	1.26270311629213e-05	-2.21333333333333	5.14744074239334e-07	-2.49666666666667	3.47137900787924e-05	-2.58333333333333	7.42520224422053e-05	-2.49666666666667	0.000331144361251587
YPL151C	Scer	52	-0.0433333333333333	0.73641436645017	0.085	0.415315319694095	0.12	0.381366711936531	0.36	0.0199789196663026	0.5975	0.00130300146286137	0.8575	7.26942225719594e-05	0.9475	0.000123272408183496	0.985	0.00179007112245344
KLTH0A02750g	Kthe	52	0.045	0.475556183952116	0.0775	0.125038892297084	0.0975	0.131611605286814	0.16	0.0435639259057419	0.165	0.0187000480839288	0.24	0.00855707212227285	0.246666666666667	0.026630062023222	0.263333333333333	0.0114598188057778
SAKL0H09900g	Sklu	52	-0.045	0.643156036155992	-0.325	0.00122605960598959	-0.3325	0.00148803452364601	-0.295	0.00358055515712329	-0.285	0.0076331107886992	-0.2475	0.023009565044149	-0.18	0.0399297943195261	-0.0925	0.219908720501271
YALI0B14245g	Ylip	52	-0.0466666666666667	0.52890972574283	0.05	0.633698363879209	0.11	0.647446364332796	0.0466666666666667	0.653585582404775	0.0866666666666667	0.474856590014155	0.116666666666667	0.318712478131831	0.0833333333333333	0.457372707627689	0.05	0.684566030156024
YALI0C03520g	Ylip	52	-0.0466666666666667	0.543196454748067	0.396666666666667	0.00218283608043787	0.62	0.0208950265700166	0.823333333333333	0.00011729498179467	0.933333333333334	1.94916907875001e-05	1.02333333333333	8.75132313476611e-05	1.05333333333333	0.000163818891984441	1.12333333333333	0.000351718904760505
KLTH0C04378g	Kthe	52	0.0475	0.457703565252574	-0.0175	0.72629746622059	-0.055	0.356484545534449	-0.14	0.0560996046399408	-0.125	0.0574863042275401	-0.146666666666667	0.0610817092888063	-0.1	0.319188465353054	-0.11	0.199335088365829
orf19.3457	Calb	52	0.0475	0.539742224547512	-0.125	0.0953267720816469	-0.145	0.146884908770807	-0.1475	0.157228337975901	-0.405	0.0100766092148752	-0.3675	0.0075814128898266	-0.4225	0.00241759996475515	-0.4075	0.0198621421365423
orf19.6906	Calb	52	-0.0475	0.672436610495497	0.035	0.698145861943306	0.025	0.847022276166189	-0.31	0.0250684722811014	-0.495	0.0302299114059176	-0.97	0.00625229947772938	-0.7975	0.00337983483413828	-0.8275	0.01065296455056
SAKL0D02068g	Sklu	52	-0.0475	0.572807603343953	-0.2175	0.0077980271103741	-0.3275	0.00406467478884686	-0.4425	0.000884054879305063	-0.42	0.00170208470773404	-0.385	0.00784904997164547	-0.305	0.0128485216452162	-0.2725	0.0156523024967068
SAKL0D03740g	Sklu	52	-0.0475	0.668838201227281	0.07	0.206918763114376	0.31	0.00153261694131739	0.4025	0.000587064050280071	0.4675	0.00051358323258387	0.43	0.00160003789206283	0.425	0.00272061691966629	0.4025	0.00286520732927997
DEHA2C04004g	Dhan	52	0.05	0.652938923086068	-0.0166666666666667	0.837238000154933	-0.07	0.35354643127639	-0.06	0.423077572588243	-0.0766666666666667	0.292553736464061	-0.04	0.630955112284712	-0.07	0.36596952923531	-0.113333333333333	0.187495096925179
CAGL0M06193g	Cgla	52	-0.05	0.744149314447779	0.275	0.0586120623559784	0.5525	0.0104565690008376	0.625	0.0098567278059989	0.61	0.0071963603815067	0.5675	0.0181259499023529	0.58	0.0120630078721079	0.5675	0.0165747836559167
KLLA0B01958g	Klac	52	-0.0533333333333333	0.746187684717242	-0.173333333333333	0.184987498944327	-0.283333333333333	0.0419247078873261	-0.406666666666667	0.0111165519079212	-0.513333333333333	0.00317493107085125	-0.57	0.00205996753339937	-0.566666666666667	0.00547989610822826	-0.536666666666667	0.0156887306631522
DEHA2C08954g	Dhan	52	0.0533333333333334	0.683265723857454	0.363333333333333	0.0204450984182677	0.263333333333333	0.0159852803088406	-0.06	0.502098233482492	-0.483333333333333	0.00191552811192919	-0.836666666666667	0.000108777546949636	-1.12333333333333	6.51469725522562e-05	-1.24	5.56116383978066e-06
CAGL0L02629g	Cgla	52	-0.0533333333333334	0.472034379710359	-0.1625	0.0302154854875821	-0.2675	0.0324322013936692	-0.265	0.0364935845182634	-0.2225	0.128775100259383	-0.1875	0.216291383982776	-0.1425	0.309467865473592	-0.1275	0.279362246840207
KLTH0C07634g	Kthe	52	0.055	0.527969326683241	0.17	0.0204000163057065	0.2575	0.00314612518651013	0.2975	0.00127671375293778	0.475	0.000223626711839749	0.43	0.000617793462004217	0.503333333333333	0.000529193395850086	0.39	0.00572260798961172
CAGL0I03718g	Cgla	52	-0.0566666666666666	0.581868965277947	-0.035	0.703656297857543	-0.0875	0.402419628713548	-0.1275	0.323840575310328	-0.1675	0.314249820265134	-0.2075	0.283046183070178	-0.22	0.222353208130995	-0.2975	0.0911028602436897
DEHA2D15554g	Dhan	52	0.0566666666666667	0.623037773709191	0.0766666666666667	0.307241884173747	0.0533333333333334	0.50919841564322	0.136666666666667	0.119287401125641	0.106666666666667	0.212341801134489	0.16	0.114198652204956	0.126666666666667	0.203640536995851	0.0633333333333334	0.480948889756537
KLLA0F22000g	Klac	52	0.0566666666666667	0.660812313225329	-0.133333333333333	0.212449363951092	-0.36	0.0100626442109783	-0.643333333333333	0.00109342226174039	-0.86	0.000156556509013221	-0.983333333333333	9.17490446472269e-05	-1.06666666666667	0.000226405857923104	-1.03	0.00115660210422837
YALI0D26279g	Ylip	52	0.0566666666666667	0.465034630205515	0.166666666666667	0.110109359740988	0.296666666666667	0.181253585637723	0.306666666666667	0.0116557847705548	0.33	0.010596320972744	0.386666666666667	0.00470790029157892	0.406666666666667	0.00670357029415891	0.43	0.00745715366431216
YALI0A19470g	Ylip	52	-0.0566666666666667	0.551331607098558	-0.0533333333333334	0.606881987618158	0.08	0.7412547965031	-0.23	0.0389077882117066	-0.23	0.0488066527748958	-0.32	0.0147604919005575	-0.42	0.0104809162947996	-0.406666666666667	0.0177469247487184
CAGL0M02277g	Cgla	52	-0.06	0.466770863941602	-0.0825	0.281799141465024	0.055	0.56526307547139	0.21	0.0953215689203506	0.2525	0.11427809388165	0.31	0.0854454290731995	0.415	0.0429999920414486	0.385	0.0210327632618474
orf19.3467	Calb	52	-0.06	0.204752744533075	-0.135	0.0245640776279977	-0.275	0.000967322972317192	-0.3325	0.000415340863326843	-0.33	0.00419138352265786	-0.2575	0.00334754692749459	-0.235	0.019903100985698	-0.075	0.57593493874961
YALI0B01078g	Ylip	52	-0.06	0.430278444559503	-0.706666666666667	0.00013428755602269	-1.28	0.00550645502675926	-1.63	6.72357866459766e-06	-1.67	1.25360473309807e-06	-1.77	3.4110606788905e-05	-1.96	4.80760127340536e-05	-1.80666666666667	0.000281944650069824
YALI0C18381g	Ylip	52	-0.06	0.489862825703803	0.24	0.0287161509969917	0.0133333333333333	0.977679878094051	0.723333333333334	0.00015712945258007	0.806666666666667	5.65598273439916e-05	0.686666666666667	0.000462232828511109	0.58	0.00202829754670263	0.52	0.00671707081093168
YGL190C	Scer	52	-0.06	0.74012801421846	-0.625	0.0327250522813546	0.00333333333333326	0.987895552204818	0.166666666666667	0.359726403559087	0.3525	0.111763304972148	0.32	0.119701416566989	0.57	0.0392276536630413	0.7275	0.00304162958061601
KLTH0E15576g	Kthe	52	0.0625	0.379038469918982	0.09	0.0871325126501074	0.0625	0.331130869335918	0.085	0.246843831889374	0.0175	0.80968857106613	-0.0233333333333333	0.752083766398677	-0.0133333333333333	0.896446674638987	-0.0866666666666667	0.318781584481862
SAKL0H22396g	Sklu	52	0.0625	0.493089624889527	0.075	0.262908973372342	0.0225	0.78772502374507	-0.0875	0.230126611648896	-0.175	0.0499113758232859	-0.18	0.0765990775200477	-0.155	0.059277165870926	-0.1175	0.164764877846079
CAGL0M05291g	Cgla	52	-0.0633333333333333	0.400614366139119	-0.1	0.178410140246908	-0.0575	0.458901294213231	0.0375	0.718509827915966	0.1075	0.28351750180861	0.1125	0.238105474528051	0.11	0.250578542324392	0.135	0.160642922468778
DEHA2C12650g	Dhan	52	0.0633333333333334	0.629830450261387	0.183333333333333	0.0619548511552903	0.183333333333333	0.0547699580110051	0.0633333333333334	0.383089117139467	-0.113333333333333	0.125737414146916	-0.113333333333333	0.176213381081183	-0.196666666666667	0.0533015027420653	-0.216666666666667	0.0251438411827497
YALI0B00902g	Ylip	52	-0.0633333333333334	0.395253786397056	-0.1	0.320229935442292	-0.246666666666667	0.247930918282102	-0.12	0.223504251675045	-0.11	0.330673619566505	-0.156666666666667	0.148156979087368	-0.2	0.0820204231842247	-0.24	0.0525927494626978
DEHA2B03278g	Dhan	52	0.0666666666666667	0.598579693391953	0.346666666666667	0.0177061374800409	0.216666666666667	0.0262461808161528	-0.11	0.196102761232564	-0.46	0.00143407301862308	-0.773333333333333	5.52553923330062e-05	-1.10333333333333	8.1104528357669e-05	-1.3	5.96902953103833e-06
KLLA0F04884g	Klac	52	0.0666666666666667	0.594700865476245	-0.06	0.554840715220614	-0.08	0.477448366744602	-0.17	0.184122459425635	-0.156666666666667	0.158202520650624	-0.203333333333333	0.0831987589363558	-0.216666666666667	0.130255161475268	-0.23	0.123612233083586
KLLA0B12804g	Klac	52	-0.0666666666666667	0.656371745372488	0.116666666666667	0.33647113906774	0.39	0.00761904761051338	0.573333333333333	0.00159573112782249	0.653333333333333	0.000624264999409544	0.693333333333334	0.000494579805496368	0.71	0.00140266284538934	0.656666666666667	0.00552266478459314
YALI0C00913g	Ylip	52	-0.0666666666666667	0.469261316139844	-0.95	1.42315301935117e-05	-1.68	0.00318228872652914	-2.32333333333333	2.95084756028229e-06	-2.43666666666667	1.97050031619116e-07	-2.59333333333333	2.02336900417188e-05	-2.63333333333333	4.40065800749223e-05	-2.53666666666667	0.000251172153216506
YDL195W	Scer	52	-0.0666666666666667	0.595918680260415	0.12	0.127764899908784	0.0133333333333333	0.917183680234693	-0.253333333333333	0.0294270887663475	-0.4525	0.00771968076075855	-0.6225	0.00102181231186188	-0.5825	0.000745581370236073	-0.565	0.00501955966632968
orf19.5764	Calb	52	0.0675	0.174611880868917	0.05	0.316077770594004	-0.1225	0.0370091265993834	-0.2575	0.00302339087613773	-0.1525	0.134723542522498	-0.215	0.00697279107339669	-0.2025	0.0291966562014811	-0.2075	0.0865826109455778
CAGL0L00781g	Cgla	52	0.07	0.422169518822476	0.1725	0.0856964744850403	0.405	0.0229087842428952	0.55	0.0159414662969711	0.65	0.0152955963964114	0.705	0.0130831445711127	0.7625	0.00824805971348054	0.8375	0.00413682466186691
KLLA0E21781g	Klac	52	0.07	0.541102257589895	0.413333333333333	0.00981239585512905	0.74	0.00169642149122674	0.98	0.000360790061392182	0.993333333333334	0.000240975365575199	0.966666666666667	0.000353795896884966	0.873333333333334	0.00173835511388606	0.8	0.00327080352542582
YALI0E28226g	Ylip	52	-0.07	0.485377555203106	0.186666666666667	0.149713655901687	0.38	0.100235467113154	0.376666666666667	0.0141268045742898	0.343333333333333	0.017121191601005	0.336666666666667	0.0201758346494737	0.286666666666667	0.049534039186241	0.126666666666667	0.251034583199589
SAKL0E03960g	Sklu	52	-0.0725	0.476588934738602	-0.7425	0.00147765958376893	-1.51	0.000424492890828318	-1.88	0.000472211036735207	-1.8675	0.00136900305344376	-1.7875	0.00217690873167972	-1.625	0.00854628706758454	-1.1825	0.0148360259923246
CAGL0A00605g	Cgla	52	0.0733333333333333	0.482235681909371	0.115	0.214542050472484	0.0825	0.433535321464972	0.1	0.386656276059171	0.0675	0.628967057192067	0.0525	0.68620227849149	0.075	0.606791776205036	0.07	0.559898669942296
YNL317W	Scer	52	0.0733333333333333	0.494585113223266	0.04	0.513749919659863	0.186666666666667	0.134100954593506	0.296666666666667	0.0173322068590635	0.36	0.0093683373666736	0.385	0.00669490974736912	0.47	0.00652889642791483	0.515	0.00602415732394774
DEHA2A04972g	Dhan	52	-0.0733333333333333	0.623037773709191	-0.00666666666666666	0.936624783245563	0.06	0.428642454769197	0.163333333333333	0.0637000486673968	0.2	0.024489464557816	0.243333333333333	0.0189664482515847	0.28	0.0148814560167553	0.24	0.0345015450945151
DEHA2C16368g	Dhan	52	-0.0733333333333333	0.599897378514976	0.166666666666667	0.173782432272332	0.933333333333334	0.00356251409946442	1.56333333333333	0.000118861272604485	2.05333333333333	2.37005640642684e-05	2.54666666666667	7.37435601539554e-07	2.81333333333333	4.09830281004241e-06	2.86333333333333	2.6053445571538e-07
KLLA0D02530g	Klac	52	0.0733333333333334	0.571255025088648	0.13	0.184987498944327	0.133333333333333	0.205737303819891	0.0933333333333334	0.434563627414455	0.00999999999999998	0.941665533075173	0.03	0.818084616812847	0.0133333333333333	0.932321872949468	-0.0466666666666667	0.772614378677049
YALI0C22704g	Ylip	52	-0.0733333333333334	0.326844877599901	0.273333333333333	0.0169906844394085	0.31	0.144200815642783	0.476666666666667	0.0013385542032826	0.443333333333333	0.00209993435787715	0.423333333333333	0.00329821847053666	0.406666666666667	0.00584534376946944	0.48	0.00458836191031921
YALI0B21406g	Ylip	52	0.0766666666666666	0.539048416520242	0.613333333333333	0.000241344495923449	0.38	0.152967304690605	0.72	0.000190053409149573	0.62	0.00041294448163901	0.583333333333333	0.00107515739870949	0.486666666666667	0.00438044340950147	0.55	0.00300084554810428
YALI0E06919g	Ylip	52	-0.0766666666666667	0.426050562884006	-0.0866666666666667	0.387983698406497	-0.0366666666666667	0.865793360893305	-0.0233333333333333	0.80790727121293	-0.0233333333333333	0.834886233685196	0.0466666666666667	0.619204590939149	0.0266666666666667	0.791861538716233	0.07	0.473706996407475
YJL112W	Scer	52	-0.0766666666666667	0.501078154295978	-0.105	0.183779556205339	0.0566666666666667	0.678616896754838	0.133333333333333	0.169294119426532	0.235	0.0478433948294415	0.3775	0.00755895485847139	0.29	0.0122292315074025	0.305	0.0347336014975035
orf19.7185	Calb	52	0.0775	0.111178654504616	0.2425	0.00198206296739392	0.5625	3.42633827025072e-05	0.3975	0.000322258539369149	0.24	0.0159534113527299	0.0975	0.113063622923535	0.0825	0.284361234289315	0.12	0.320093765807253
CAGL0G03399g	Cgla	52	0.08	0.289145736077413	0.17	0.0356094120589358	0.2775	0.0116162533761137	0.425	0.00312207074237452	0.3975	0.00763725862498067	0.4125	0.00513768624142235	0.415	0.00820250458188336	0.43	0.00380863121461783
YALI0E04697g	Ylip	52	-0.08	0.426193432281703	0.23	0.0441375913606853	0.15	0.568434136394832	0.306666666666667	0.0192672272837732	0.286666666666667	0.0332298835239342	0.37	0.0161374106194431	0.26	0.065428984670404	0.14	0.31180583192952
SAKL0H15532g	Sklu	52	-0.0825	0.306846649437353	-0.98	2.94551955283227e-05	-1.45	4.08011212532475e-06	-1.585	3.17148724686048e-06	-1.485	1.04010375231623e-05	-1.24	7.20781646486535e-05	-1.07	0.00105384022482383	-0.885	0.00101620831924806
KLLA0E12277g	Klac	52	0.0833333333333333	0.835514240004846	-0.116666666666667	0.532777689208425	-0.366666666666667	0.053392051172113	-0.676666666666667	0.0119249197942485	-1.02666666666667	0.0107203564807138	-1.13	0.00379815843812087	-1.40666666666667	0.0117158926826697	-1.20666666666667	0.0303377263443503
CAGL0M13409g	Cgla	52	-0.0833333333333333	0.292567121041547	-0.205	0.0166228392747236	-0.2225	0.0296701434367801	-0.23	0.0370508260332245	-0.24	0.0514522850388464	-0.2375	0.0523084359352962	-0.255	0.0581241040017691	-0.315	0.0200060440335069
KLLA0E11177g	Klac	52	-0.0833333333333333	0.498895359023932	0.39	0.00989538963805495	0.423333333333333	0.00402051561522325	0.363333333333333	0.0106162533023585	0.286666666666667	0.0229541957349501	0.303333333333333	0.0180238996395274	0.35	0.0214584933282584	0.38	0.0251433759908288
YALI0A09658g	Ylip	52	-0.0833333333333333	0.323441066989368	-0.0433333333333333	0.671991416978639	0.216666666666667	0.261049316695894	0.396666666666667	0.0029346843288844	0.606666666666667	0.000316457414056795	0.776666666666667	0.000591953152914697	0.906666666666667	0.000494134146135197	1.05333333333333	0.000472155367004674
CAGL0J08998g	Cgla	52	0.0833333333333334	0.273187262764159	0.1575	0.0564693505366041	0.2125	0.0239312873468496	0.2675	0.0213949570990511	0.3375	0.0131571592135108	0.38	0.00843119211776537	0.38	0.00894210829825938	0.37	0.00641430363345497
orf19.799	Calb	52	-0.085	0.110674314945046	-0.24	0.028075806254264	0.4275	0.000865705614971504	0.5575	6.490163700788e-05	0.525	0.00102452891316053	0.5175	0.000230658080365188	0.4425	0.00112663573527098	0.5625	0.0177920711341419
YALI0A17424g	Ylip	52	-0.0866666666666667	0.420732125438137	0.0833333333333334	0.484481831646487	0.0266666666666667	0.894388637387571	0.27	0.0266372987822599	0.39	0.00932939284320026	0.353333333333333	0.00691161028412583	0.316666666666667	0.015194103099794	0.326666666666667	0.0267015037697165
SAKL0H09988g	Sklu	52	0.09	0.301397078658459	-0.0075	0.879586146931945	-0.1125	0.0919906709931039	-0.2175	0.0115945894313361	-0.25	0.00590459954194749	-0.2525	0.0144320636570032	-0.205	0.0348507055590729	-0.17	0.0583820240825454
KLTH0H03608g	Kthe	52	-0.09	0.217683116007274	-0.145	0.0146016074703815	-0.19	0.0123718908888312	-0.21	0.00916692033962998	-0.2075	0.00727608279878571	-0.13	0.0880259837305271	-0.09	0.364423174238853	-0.05	0.540445290455591
orf19.2084	Calb	52	-0.09	0.170760946862831	1.38777878078145e-17	1	0.68	1.844867149915e-05	0.745	2.47280147682024e-05	0.6425	0.000241902269050334	0.58	7.91455868780296e-05	0.485	0.000332103517827138	0.3525	0.0306329985896083
SAKL0C01188g	Sklu	52	0.0925	0.627487835645453	0.7175	0.000421121600079717	1.0675	9.14052069194171e-05	1.3425	7.0788325874279e-05	1.3775	7.18972379088802e-05	1.2775	0.000102474548836138	1.1875	0.000200433406732226	1.1475	0.000586225219070384
SAKL0G15994g	Sklu	52	-0.0925	0.319077313152891	-0.8675	5.07040143579333e-05	-1.6175	2.78986669992709e-06	-2.0025	1.0163971335858e-06	-2.0525	7.92530227289453e-06	-1.7375	0.000197713452581137	-1.3925	0.0017652447317898	-1.135	0.00243228610585986
YALI0E01364g	Ylip	52	0.0933333333333334	0.351192481123538	-2.00308613164955e-18	1	0.02	0.918591745116883	-0.1	0.299419325838181	-0.17	0.133305590272537	-0.266666666666667	0.0244968194884154	-0.146666666666667	0.150409741076352	-0.146666666666667	0.261455257535169
YGL137W	Scer	52	-0.0933333333333334	0.456445516908817	0.01	0.877425160464581	-0.0733333333333333	0.554074630523406	-0.3	0.0117472967389306	-0.6275	0.00106486534121043	-0.745	0.000135733955162261	-0.865	9.65316062964104e-05	-0.8675	0.00112885286655727
KLTH0G01650g	Kthe	52	0.095	0.135264628398985	0.235	0.0014664571399369	0.345	0.000512475038024	0.385	0.000129627875093187	0.355	0.000273072558525406	0.426666666666667	0.000366265306999668	0.456666666666667	0.000958334525149461	0.54	0.000504656124104173
KLTH0B08800g	Kthe	52	-0.095	0.148542849008401	-0.145	0.0131798848076389	-0.075	0.216962997815601	0.02	0.767897972096764	0.0725	0.209898430993038	0.143333333333333	0.0608032969269508	0.103333333333333	0.299995481392132	0.176666666666667	0.0552424707316382
DEHA2E17864g	Dhan	52	0.0966666666666667	0.510800554499752	0.386666666666667	0.0206850098558372	0.383333333333333	0.0115137377597955	0.196666666666667	0.0321360071427384	-0.0666666666666667	0.331039320135947	-0.3	0.00553468974547124	-0.473333333333333	0.00563770539987916	-0.63	0.000143834576587288
KLLA0C08547g	Klac	52	0.0966666666666667	0.567420073243318	-0.2	0.126515457761443	-0.56	0.00426698244870726	-1.02666666666667	0.000354721369960155	-1.5	5.6335114206721e-05	-1.73666666666667	1.71492054279911e-05	-1.84333333333333	8.34988004606572e-05	-1.77333333333333	0.00115623653262625
YALI0C21802g	Ylip	52	-0.0966666666666667	0.240330507874616	-0.0733333333333333	0.461867762059885	-0.0466666666666667	0.828248781622289	-0.25	0.0264249111514283	-0.343333333333333	0.0119670544180774	-0.446666666666667	0.00351940810934528	-0.516666666666667	0.0035681120025882	-0.503333333333333	0.00438414057598217
YALI0E32043g	Ylip	52	-0.0966666666666667	0.235160128864886	-0.736666666666667	7.79077132682991e-05	-1.42	0.00559200931183493	-2.2	2.41838309951395e-06	-2.28666666666667	1.79892346231045e-07	-2.18666666666667	1.83644780734399e-05	-2.14333333333333	6.50612473438799e-05	-1.92333333333333	0.000291031241661865
CAGL0M05335g	Cgla	52	0.1	0.204112634978316	0.145	0.0562043175040309	0.2225	0.0201407003438114	0.25	0.0221497849571551	0.2375	0.0381633705161892	0.23	0.0414719116205099	0.24	0.0428429363582909	0.1825	0.0724716476658147
DEHA2B05874g	Dhan	52	0.1	0.499880519908563	0.35	0.0176526435096385	0.153333333333333	0.06813819489844	-0.243333333333333	0.0295133061824802	-0.713333333333333	0.000346417842432999	-1.15333333333333	1.07531014402391e-05	-1.50333333333333	2.23018845927319e-05	-1.78333333333333	1.5729552234059e-06
SAKL0F11506g	Sklu	52	-0.1	0.213969698305475	-1.235	4.7264950597698e-05	-2.3675	2.57352298510131e-06	-3.075	7.28350513730827e-07	-3.08	6.38672375531875e-06	-2.565	0.000267215275953326	-1.96	0.00375828796712697	-1.4725	0.00437603306385615
orf19.4293	Calb	52	0.1025	0.128051105952284	0.1175	0.0677537115826003	0.325	0.00124841920057453	0.375	0.00105840890851051	0.44	0.00127702075508505	0.4475	0.000213308956829655	0.4375	0.00072093923391881	0.345	0.0242048910345189
SAKL0D04796g	Sklu	52	0.1025	0.342562886516063	0.1025	0.319247710541388	-0.0525	0.696890315267285	-0.245	0.117362609437069	-0.405	0.0424876069594877	-0.4025	0.0275135480455465	-0.37	0.0200747214089616	-0.4375	0.00545168149178496
orf19.5131	Calb	52	-0.1025	0.0749936271575257	0.7375	3.4792108729677e-05	1.585	1.30899309154471e-06	1.8275	8.34352626221671e-07	1.77	1.01674218976646e-05	1.7425	2.24937311724391e-06	1.7025	5.10227552295114e-06	1.4875	0.000490067321333799
YDR267C	Scer	52	-0.103333333333333	0.349621345860534	0.08	0.402213825465076	0.08	0.517298811655797	0.206666666666667	0.0849873759502526	0.23	0.0883449342010568	0.4025	0.0357508103269945	0.395	0.0298195789886634	0.265	0.120562647288175
SAKL0F10648g	Sklu	52	-0.105	0.261615672914272	0.0425	0.396562903571708	0.1275	0.0522090909205327	0.2425	0.00658014546041144	0.4025	0.00104068024892966	0.5575	0.00075552591377549	0.5775	0.0014397694555765	0.5125	0.00240923378868204
YIL046W	Scer	52	0.106666666666667	0.412647359351363	0.065	0.374391954424462	-0.253333333333333	0.267534409217681	-0.0833333333333333	0.565373001372541	-0.0275	0.854263535512169	0.17	0.0906931414397106	0.2275	0.0958481593020798	0.2225	0.190477989571129
YALI0A06479g	Ylip	52	-0.106666666666667	0.183366464703603	-1.32333333333333	4.05729462657719e-06	-1.73333333333333	0.0039751619175646	-2.22333333333333	2.71772082155266e-06	-2.05333333333333	3.153661052185e-07	-2.04333333333333	4.60678386470359e-05	-2.03	4.80760127340536e-05	-1.98666666666667	0.000276483136093565
DEHA2D11264g	Dhan	52	0.11	0.492036173360973	0.496666666666667	0.00973670842705759	0.466666666666667	0.00511408449182311	0.25	0.0161846009125886	-0.0366666666666667	0.719740362718443	-0.333333333333333	0.00742514881919308	-0.616666666666667	0.000578931680587582	-0.856666666666667	2.45063764002138e-05
KLTH0F16764g	Kthe	52	0.11	0.100380790805144	0.1125	0.0599963625447519	0.09	0.200569769621229	0.0175	0.804537677926531	0.0225	0.740391852754025	0.01	0.894130958220647	0.113333333333333	0.255034477229933	0.126666666666667	0.143683338280518
YALI0E19767g	Ylip	52	-0.11	0.225619198167546	0.373333333333333	0.00369702070481414	0.74	0.0651906165434179	0.506666666666667	0.00371479287804446	0.426666666666667	0.00812283152084096	0.363333333333333	0.021757990377056	0.203333333333333	0.140387322276643	0.15	0.214805155713771
YALI0F26389g	Ylip	52	-0.11	0.333708141907597	-0.0566666666666667	0.581314282116473	-0.203333333333333	0.459394618177589	-0.08	0.408459577596414	-0.153333333333333	0.195559230988356	-0.193333333333333	0.0772947344096641	-0.216666666666667	0.0603939621120962	-0.343333333333333	0.0160244335953926
SAKL0F08404g	Sklu	52	-0.1125	0.22320698356482	0.2775	0.011408973348021	0.375	0.00257675968309039	0.435	0.00345374566059608	0.4	0.00596141663168426	0.34	0.0167080384038823	0.4375	0.00835611963464824	0.44	0.00763890706500151
YBR175W	Scer	52	0.113333333333333	0.614826175463019	0.045	0.672464832743471	0.153333333333333	0.290926321147767	0.476666666666667	0.0135113035271339	0.715	0.00261387043289125	1.14	0.000161704425052306	0.79	0.00023067642630112	0.79	0.000699784140848594
DEHA2A06006g	Dhan	52	-0.113333333333333	0.555376141827206	-0.106666666666667	0.254182711874189	-0.1	0.307563716218683	-0.15	0.210498073531694	-0.13	0.237741890642727	-0.24	0.0479028105286246	-0.25	0.0536275543226452	-0.21	0.0587156536089041
DEHA2G01716g	Dhan	52	-0.113333333333333	0.578040173428286	-0.126666666666667	0.124863651730454	-0.09	0.35104984031541	0.01	0.91137165074894	0.116666666666667	0.216745952038739	0.226666666666667	0.0414068196646508	0.29	0.0231706152315977	0.386666666666667	0.00439142586189342
DEHA2G02838g	Dhan	52	0.116666666666667	0.490932804191154	0.336666666666667	0.0118770411917789	0.206666666666667	0.043358398598766	-0.05	0.500593577562157	-0.36	0.00298415551173142	-0.653333333333333	0.000187942800315614	-0.98	0.000121744798519278	-1.13333333333333	9.25225071745654e-06
YALI0C18469g	Ylip	52	-0.116666666666667	0.236305360964945	-0.273333333333333	0.020798077589839	-0.16	0.467946291815297	-0.08	0.42943219515327	-0.0433333333333333	0.724654223350259	0.0366666666666667	0.738548102404462	0.12	0.277628409335602	0.0533333333333334	0.59164585669072
KLTH0A06380g	Kthe	52	-0.1175	0.0945147483738577	-0.3725	9.59897064793529e-05	-0.625	2.20827698305138e-05	-0.74	3.49631374207891e-06	-0.735	8.43306357820314e-06	-0.69	1.51766892562282e-05	-0.593333333333333	0.000145762334664183	-0.496666666666667	0.000608949609323582
KLLA0E24487g	Klac	52	-0.12	0.344756234792579	0.08	0.439492805417408	0.233333333333333	0.0626223362945253	0.383333333333333	0.00943247400140158	0.29	0.0318421792938049	0.143333333333333	0.195967140677436	0.03	0.81496484626475	0.0733333333333333	0.580508105695201
KLTH0H02134g	Kthe	52	-0.12	0.0745663505978237	-0.165	0.00929626641128518	-0.19	0.0131179295459601	-0.14	0.0570325757785926	-0.085	0.150556382344908	-0.0633333333333334	0.378763935198455	-0.05	0.623531195215888	-0.0533333333333334	0.530719609450247
YGL213C	Scer	52	-0.12	0.40857444355716	-0.14	0.177787073557849	-0.0866666666666667	0.62398906383869	0.00333333333333333	0.97178090109517	0.0975	0.450035753766692	0.21	0.0486284962884711	0.3575	0.00537124480727683	0.355	0.0311912148247437
SAKL0F15972g	Sklu	52	0.1225	0.239286680946243	0.4225	0.00258106408359071	0.52	0.000562986260679026	0.4775	0.000421944861359024	0.44	0.00102355435861237	0.4475	0.00241555416054232	0.3875	0.00605349590950625	0.37	0.0128574523438805
KLTH0H01892g	Kthe	52	-0.1225	0.0749946853126958	-0.22	0.00127589064632346	-0.26	0.00237053305301835	-0.235	0.00646250382163474	-0.23	0.00287027001862234	-0.193333333333333	0.0186983900013998	-0.163333333333333	0.111214681343283	-0.133333333333333	0.121670254612586
orf19.6534.2	Calb	52	-0.1225	0.0331782037965003	-0.23	0.00228058852707928	-0.335	0.000745637323535347	-0.505	0.000180178961152927	-0.5125	0.00120193045932942	-0.535	0.000258054939942855	-0.4725	0.00117749608546084	-0.3675	0.0333499406301268
CAGL0M04081g	Cgla	52	-0.123333333333333	0.140244954708607	-0.2825	0.00730045476215066	-0.1975	0.0765071140579116	-0.13	0.325575428686484	-0.0725	0.637937824867472	-0.035	0.843783388216233	-0.02	0.903358472622818	0.03	0.839776113454758
CAGL0J04818g	Cgla	52	0.126666666666667	0.201465233096355	0.285	0.00534612546790122	0.3125	0.00862581060207203	0.32	0.0112863095621946	0.2225	0.089257217720034	0.1175	0.40139346423792	0.135	0.444460339617017	0.00749999999999999	0.961297723872098
KLLA0E19515g	Klac	52	0.126666666666667	0.430403625825865	-0.0166666666666667	0.878902807094167	-0.706666666666667	0.000777095163846626	-1.30666666666667	0.000105379306064393	-1.87333333333333	1.28737817226155e-05	-2.22	6.18779074095679e-06	-2.36333333333333	7.84171686496175e-05	-2.29666666666667	0.000868254590835898
YLR429W	Scer	52	0.126666666666667	0.309255666317585	0.34	0.0209696861072744	0.253333333333333	0.0669668677847547	0.0566666666666667	0.511974919939957	-0.095	0.420373418171866	-0.0825	0.35153906014678	-0.07	0.503202477163102	-0.08	0.546600561166967
KLLA0E23541g	Klac	52	-0.126666666666667	0.289508986014637	0.243333333333333	0.0452352918657928	0.17	0.10813019931978	-0.0566666666666667	0.643677698343063	-0.133333333333333	0.26156023729384	-0.21	0.123643612054518	-0.153333333333333	0.26943381815178	-0.04	0.814346418840765
YALI0B13442g	Ylip	52	-0.126666666666667	0.140469056556182	-0.89	1.87094920565949e-05	-1.57	0.00397165159601227	-2.24666666666667	2.5665335020876e-06	-2.33333333333333	2.41385604043291e-07	-2.38666666666667	2.56485406156498e-05	-2.34666666666667	5.12106379333207e-05	-2.18333333333333	0.000251172153216506
SAKL0G12892g	Sklu	52	-0.1275	0.186416539134856	-1.225	0.000310545320167685	-2.07	4.0123336905525e-06	-2.5725	2.89418258771176e-06	-2.34	7.77681079620596e-06	-1.65	0.00019507004012764	-1.2975	0.00596256092592633	-0.9325	0.00729228611022543
DEHA2A06864g	Dhan	52	-0.13	0.470881856668627	-0.216666666666667	0.0448057388373419	-0.0833333333333333	0.324824131242325	0.0566666666666667	0.487178622873365	0.193333333333333	0.0404632905815145	0.27	0.0128321930815092	0.4	0.00457796359017156	0.493333333333333	0.00201985646396582
KLTH0F19294g	Kthe	52	0.1325	0.070153516009903	0.355	0.000123253587695724	0.455	0.000113093443461148	0.5075	2.62338529504662e-05	0.5275	2.01793466703024e-05	0.536666666666667	9.82868704056301e-05	0.593333333333333	0.000288387261376092	0.506666666666667	0.000898985154409724
SAKL0F01804g	Sklu	52	0.1325	0.141672003814925	0.5625	6.44590221167413e-05	0.7925	1.57036985272526e-05	0.8325	1.41047893930234e-05	0.92	2.35368844729793e-05	0.88	0.000110143189924061	0.8175	0.00041471060145827	0.76	0.000770876977431787
KLLA0F21406g	Klac	52	-0.133333333333333	0.28502240178632	-0.413333333333333	0.00889636155426602	-0.46	0.00408029015531039	-0.433333333333333	0.00696581489978338	-0.47	0.00276989343003357	-0.516666666666667	0.00180700312624678	-0.576666666666667	0.0030166372326426	-0.63	0.00436401087084358
YALI0E30635g	Ylip	52	-0.133333333333333	0.241570530539747	-0.126666666666667	0.219251772579902	0.0833333333333333	0.804703121990922	-0.183333333333333	0.115829539594971	-0.313333333333333	0.0253360469230886	-0.44	0.0050783903669511	-0.496666666666667	0.00364341542256648	-0.42	0.00917158969229956
KLLA0D06787g	Klac	52	0.136666666666667	0.259967374795824	-0.143333333333333	0.173345280709721	-0.296666666666667	0.0164739126864628	-0.336666666666667	0.0320719037024596	-0.34	0.0270559503120489	-0.333333333333333	0.0161466660875132	-0.303333333333333	0.0781910920364135	-0.36	0.0678554905732971
KLLA0C01177g	Klac	52	-0.136666666666667	0.258792711299693	0.103333333333333	0.354950729122092	0.543333333333334	0.00208746862819199	0.75	0.000501004993952362	0.99	6.12108683967458e-05	1.12666666666667	4.06516619311825e-05	1.19333333333333	0.0001213803610042	1.13333333333333	0.000979285988133859
YHR186C	Scer	52	-0.136666666666667	0.28270037550831	0.065	0.323688326130232	-0.0766666666666667	0.576967788752418	-0.22	0.0604619237840138	-0.3125	0.0238555825873982	-0.5825	0.000491392504426675	-0.47	0.00174971505516692	-0.41	0.0158689324847027
orf19.418	Calb	52	-0.14	0.0175888107508075	-0.1375	0.0253793027187638	-0.1075	0.0601598373900571	-0.0825	0.135298821703419	-0.105	0.196134981353044	-0.15	0.0364834043068528	-0.1275	0.120825783197643	-0.1625	0.159317143202083
KLLA0A09471g	Klac	52	-0.143333333333333	0.235519860858777	-0.146666666666667	0.144824591700916	-0.136666666666667	0.177613734640261	-0.156666666666667	0.165104021184271	-0.173333333333333	0.120880728980615	-0.186666666666667	0.0979054025242555	-0.153333333333333	0.226515309148924	-0.216666666666667	0.122541852795192
YMR102C	Scer	52	-0.143333333333333	0.178538303921195	-0.065	0.472585936491284	0.44	0.0281876793203183	0.943333333333333	0.000327249124820142	1.065	5.85340713002415e-05	1.0625	2.45871638647569e-05	1.085	6.14714235380762e-05	1.0425	0.000447141616971362
KLTH0D11132g	Kthe	52	-0.1475	0.0679863795038085	-0.4075	0.000129460936770429	-0.57	3.77815162305293e-05	-0.7	1.42994707322996e-06	-0.6325	1.43807539709597e-05	-0.67	2.00496626245176e-05	-0.55	0.00024318043829185	-0.576666666666667	0.000394073160021645
SAKL0C13266g	Sklu	52	0.15	0.0808977710833197	0.0875	0.113513919424455	0.1375	0.0831560553866805	0.1425	0.100735427132037	0.0925	0.318842468414601	0.085	0.362295747630817	0.0825	0.327299710021948	0.1025	0.219908720501271
SAKL0H07150g	Sklu	52	0.15	0.143104270197733	0.5075	0.000151988350528428	0.5925	4.98411647007078e-05	0.65	5.62276317431078e-05	0.66	9.08156881414033e-05	0.6075	0.000313086968488912	0.6075	0.0007588381080657	0.575	0.000928152684579311
KLLA0A08822g	Klac	52	-0.153333333333333	0.248433425149242	0.16	0.130757016878229	0.473333333333333	0.00311984356288964	0.75	0.000484250500087684	0.906666666666667	0.000188996316592195	0.91	0.000197559558784732	0.923333333333333	0.00093275639631954	0.88	0.0032861949382501
KLLA0F11231g	Klac	52	-0.153333333333333	0.32299665731126	-0.29	0.0257036678305407	-0.453333333333333	0.00468285143208247	-0.543333333333333	0.0022488871156811	-0.673333333333333	0.000622930878638044	-0.706666666666667	0.000557623929787707	-0.77	0.00147039215972676	-0.726666666666667	0.00436145806804884
CAGL0C02937g	Cgla	52	-0.156666666666667	0.174608466993124	-0.2325	0.0249434227497094	-0.17	0.0584780667883511	-0.1425	0.162335694875367	-0.18	0.113975754116212	-0.26	0.0434718031909626	-0.355	0.0191388728003918	-0.51	0.0036388587392016
SAKL0H08932g	Sklu	52	0.1575	0.121975518785617	0.735	3.92007368890949e-05	0.945	8.6191605576412e-06	1.075	5.9927020232767e-06	1.1675	1.27262234455015e-05	1.2325	4.31203954750568e-05	1.1875	0.000246896917579836	1.0925	0.000437269913975121
SAKL0A01738g	Sklu	52	-0.1575	0.0677350578080287	-1.305	7.32176966321108e-05	-2.3325	2.76218462944104e-06	-2.915	9.31455369605154e-07	-2.745	6.71481822305084e-06	-2.21	0.000267055152502996	-1.765	0.00211731888558759	-1.455	0.001910983206479
CAGL0A04037g	Cgla	52	-0.16	0.0795151539703184	-0.6325	0.000300657798030906	-0.7825	0.00152101345429295	-0.9025	0.00115359177548526	-0.89	0.00675691703528543	-0.8675	0.0137143137631859	-0.86	0.0147341676660606	-0.825	0.00802664986484814
KLTH0D14960g	Kthe	52	-0.16	0.0281076218002689	-0.5825	7.67409859368638e-06	-0.91	2.78896266875327e-06	-1.0225	5.34355487847861e-07	-1.145	3.38756246778961e-06	-1.11333333333333	2.29326150622338e-06	-1.07666666666667	2.81357853074634e-06	-0.896666666666667	5.23532263812445e-05
KLLA0B02827g	Klac	52	0.163333333333333	0.207806813987028	-0.0766666666666667	0.411644208634369	-0.656666666666667	0.000775333480874229	-1.13666666666667	5.92103786187318e-05	-1.62	1.10617305969412e-05	-1.82333333333333	8.06662229845785e-06	-1.95666666666667	5.99260829810042e-05	-1.92	0.00059314107529963
KLTH0D10648g	Kthe	52	0.1675	0.083550472501858	0.66	4.49478197550033e-06	0.86	2.53856461051899e-06	0.8525	3.11227851480158e-06	0.8875	5.53382118912312e-05	0.85	1.53217591181326e-05	0.813333333333334	2.74181444150283e-05	0.653333333333333	0.000223108375418226
KLTH0E10120g	Kthe	52	-0.1675	0.0402159663579782	-0.5375	1.30819213696659e-05	-0.8175	6.31705039532091e-06	-0.98	2.45838434681816e-07	-1.0125	1.38924612436975e-06	-0.986666666666667	2.73416912026352e-06	-0.883333333333333	6.7713856889797e-06	-0.773333333333334	7.94341878652641e-05
SAKL0H25014g	Sklu	52	0.17	0.304789565572811	1.275	5.43472834448425e-05	1.595	2.06048679606147e-05	1.63	3.71062497353235e-05	1.4225	0.000242781008958574	1.3125	0.00124658290585437	1.115	0.00464715909891555	0.895	0.00980869536937462
KLLA0F09053g	Klac	52	-0.17	0.200592676490789	-0.173333333333333	0.0932824664453499	-0.1	0.336375842946503	0.04	0.722655242135796	0.213333333333333	0.0728656378085559	0.353333333333333	0.0108583462826214	0.436666666666667	0.0101181673197183	0.563333333333333	0.00792241416538009
YBR198C	Scer	52	-0.17	0.189290314296327	-0.055	0.390560459320346	0.0766666666666667	0.536055313487806	0.103333333333333	0.273548163583907	0.2	0.105248688893325	0.16	0.187367694507755	0.3525	0.0167482811967227	0.43	0.00810825524846573
KLLA0C07513g	Klac	52	-0.173333333333333	0.355538572736202	-0.496666666666667	0.0146049114152549	-0.783333333333333	0.00214133033811955	-0.903333333333334	0.000447605879861622	-0.836666666666667	0.000296131401922135	-0.85	0.000238890110020074	-0.806666666666667	0.000898018604702004	-0.8	0.00218184954977336
YALI0C20339g	Ylip	52	0.176666666666667	0.103231346251969	0.593333333333333	0.000188158006516228	0.58	0.025636435154155	0.56	0.00130121788100487	0.486666666666667	0.00366853931429461	0.38	0.0198246714892582	0.33	0.0189733288556135	0.293333333333333	0.0421456848803424
YPL139C	Scer	52	0.176666666666667	0.133144159113253	0.05	0.448962299306	0.04	0.762150922388312	0.173333333333333	0.0802223078015773	0.2425	0.0387151884743649	0.3975	0.00434629903560079	0.4225	0.00254402818277851	0.3625	0.0310459184222009
YDL145C	Scer	52	-0.176666666666667	0.277920517023669	-0.09	0.212890646152567	-0.233333333333333	0.189000372916249	-0.513333333333333	0.00439812630385935	-0.8475	0.000568389519549688	-1.04	9.37331700031436e-05	-1.005	8.83574726630664e-05	-0.9375	0.00126693080664008
orf19.2307	Calb	52	0.1775	0.0113456053196727	0.215	0.00269214506985392	0.2375	0.00342220897821519	0.1675	0.0310606251217113	0.04	0.624506370601873	-0.005	0.934877627622743	-0.00499999999999999	0.950327608772953	-0.0375	0.763270466675269
orf19.4640	Calb	52	0.1775	0.00830873633203259	-0.0475	0.33551971075986	-1.18	9.58066107484731e-06	-2.29	1.25325898755017e-07	-2.86	7.00018215080981e-06	-3.1075	5.15437162936284e-07	-2.8275	2.37875119696089e-06	-2.1175	0.000695581230365274
DEHA2F04070g	Dhan	52	0.18	0.37237479345752	0.493333333333333	0.00871844527531708	0.366666666666667	0.00947707508008522	-0.0233333333333333	0.788575999433722	-0.483333333333333	0.00208674888538491	-0.87	7.16632749203752e-05	-1.26	2.8776982445255e-05	-1.48666666666667	2.35756840657889e-06
SAKL0B02244g	Sklu	52	0.18	0.0451381368388048	0.32	0.000858295300228732	0.315	0.00133278832357512	0.28	0.00337025016009111	0.2175	0.0130588119135558	0.135	0.15593621071573	0.09	0.309342415384055	0.075	0.308312250604077
KLLA0F15598g	Klac	52	0.186666666666667	0.252388822115882	0.01	0.944093723303198	-0.646666666666667	0.00385917028503667	-1.14666666666667	0.000300481251856691	-1.71333333333333	1.44928582430291e-05	-1.90333333333333	8.47276687275278e-06	-2.04	3.79420871680717e-05	-1.99333333333333	0.000516241365259883
YOR212W	Scer	52	-0.186666666666667	0.0992130283080054	-0.1	0.512859844582471	-0.28	0.158175267284202	-0.0566666666666666	0.666077521192739	0.005	0.964342248225191	0.11	0.358463466579139	0.06	0.611073507288523	0.0125	0.938473813792387
SAKL0H12760g	Sklu	52	-0.1875	0.0378196774494048	-1.1325	2.2348912828925e-05	-1.8725	1.64591634484647e-06	-2.215	6.24580694830857e-07	-2.13	1.73017352111241e-05	-1.6925	0.00054285482299503	-1.3	0.00642500569053807	-1.0025	0.00904732116805697
YALI0B13750g	Ylip	52	0.19	0.0742132283103124	0.61	0.000162360524034131	0.17	0.705239071312295	0.516666666666667	0.00113472532693038	0.44	0.00221517411323217	0.453333333333333	0.00366626651004809	0.44	0.00564299884953372	0.463333333333333	0.0053843323756379
KLTH0G12276g	Kthe	52	-0.1925	0.0258878290749964	-0.6025	1.69483569677971e-05	-0.93	5.60124363465482e-06	-1.09	2.11117250086179e-07	-1.1875	2.03384667753151e-06	-1.15666666666667	3.37922598383733e-06	-1.09	2.39454618236507e-06	-0.91	5.78841117873932e-05
orf19.1672	Calb	52	-0.1925	0.0174342773511144	-0.4275	0.000147620816513906	-0.575	3.83958963368846e-05	-0.585	5.27892546714152e-05	-0.53	0.000570100308814102	-0.4025	0.000477989520429811	-0.3475	0.00174064570653613	-0.1775	0.231248386923117
SAKL0A01276g	Sklu	52	-0.1925	0.0465003368339655	-1.495	1.77664095121777e-05	-2.575	1.08208465187054e-06	-3.07	4.93773720840852e-07	-3.14	7.92696543593863e-06	-2.685	0.000187945355884877	-2.1125	0.00243550684191059	-1.7475	0.00317794272288977
KLTH0E06534g	Kthe	52	0.195	0.0406991234446989	0.49	0.00026462955392689	0.6275	0.000173135256374951	0.6775	1.08616227157779e-05	0.485	0.000208126972308816	0.423333333333334	0.00121512246869678	0.273333333333333	0.0281256798389612	0.18	0.156885238916127
YPR178W	Scer	52	0.196666666666667	0.108799313940039	0.2	0.0686316383196515	0.183333333333333	0.373397071751743	0.503333333333333	0.00203417578307107	0.725	0.000727530359898044	0.905	3.19749703815672e-05	1.0025	7.95895466650449e-05	1.0125	0.00048562047181102
KLTH0E08162g	Kthe	52	0.1975	0.0139428762643786	0.43	3.41546632269086e-05	0.525	2.69828678496394e-05	0.5075	2.07406756009451e-05	0.49	0.000161893792787091	0.42	0.000511968079395535	0.376666666666667	0.00250281782676407	0.286666666666667	0.00921436941632924
CAGL0G04345g	Cgla	52	-0.2	0.0451102575355161	-0.4925	0.000576073126568668	-0.6	0.00143366646400317	-0.6775	0.000758989598136059	-0.7425	0.000894291660612875	-0.7775	0.00081236061094484	-0.78	0.000747855423197173	-0.8	0.000356741404714159
KLTH0H01122g	Kthe	52	-0.2	0.0349238546988138	-0.4775	6.70237524570576e-05	-0.795	6.69750703127026e-06	-1.07	2.0286369217149e-07	-1.1225	1.63966049244836e-06	-1.17	3.79627621220585e-06	-1.03666666666667	4.95385835036835e-06	-0.92	0.000116250413552682
SAKL0G14432g	Sklu	52	-0.2	0.0393754692704046	-1.15	3.1847135243906e-05	-1.7975	3.1726273072473e-06	-2.0175	1.13439056771221e-06	-1.93	6.38672375531875e-06	-1.6925	8.50710182567693e-05	-1.3225	0.000787309322614628	-1.125	0.00143875198204073
KLTH0A04114g	Kthe	52	-0.2025	0.0678004025249378	-0.1225	0.154480333565259	-0.125	0.164319662648582	-0.3025	0.0019766391998115	-0.2825	0.00927439837272891	-0.326666666666667	0.00354934529878526	-0.23	0.0468563737590927	-0.31	0.0165779565112154
YML102W	Scer	52	-0.203333333333333	0.156103713581471	0.29	0.0277595751444435	0.0866666666666667	0.654774925961251	0.193333333333333	0.291526200730162	0.1925	0.215029199509948	0.385	0.00651982122469782	0.2675	0.0724679024156223	0.2625	0.110075290204946
YMR116C	Scer	52	-0.203333333333333	0.0768648775921569	-0.445	0.0305129189912963	-0.86	0.00541871406670392	-1.24	0.000551860400995742	-1.7425	0.000467979747389587	-1.695	6.28919119966216e-05	-2.2525	0.000151997912749386	-2.5275	0.000275801826893968
KLLA0F13244g	Klac	52	0.206666666666667	0.17864001311563	-0.03	0.795491753035026	-0.62	0.00182582111403117	-1.14333333333333	7.97258369078805e-05	-1.6	1.33286893249115e-05	-1.88666666666667	6.24094472052773e-06	-1.98	5.42362385653067e-05	-1.92333333333333	0.000700508402344327
CAGL0K03377g	Cgla	52	0.21	0.0370544507946652	0.5125	0.000455096191910023	0.825	0.000494970666118939	0.9925	0.000295553813297058	1.08	0.000239541573835635	1.1025	0.000250021855233048	1.1925	0.000232458484293041	1.1925	0.000117442120915822
KLTH0E12694g	Kthe	52	-0.2125	0.0125613809780094	-0.6225	4.99869629803225e-06	-0.8075	3.51735202401832e-06	-0.8475	9.25746668866961e-07	-0.8675	1.48358335849525e-06	-0.88	5.19106237026123e-06	-0.86	8.45224481038269e-06	-0.866666666666667	5.2826514104308e-05
KLTH0A06754g	Kthe	52	-0.215	0.0289747694512308	-0.5225	1.55700394706185e-05	-0.81	5.29901752945425e-06	-1.02	2.3893834481728e-07	-0.9825	9.78067117450911e-07	-1.05	3.09738142728432e-06	-0.873333333333334	2.8453709046987e-05	-0.896666666666667	9.5543572660074e-05
YGL003C	Scer	52	0.216666666666667	0.119523368606213	0.4	0.0312697240604382	0.346666666666667	0.0807073658865556	0.466666666666667	0.0054683874716956	0.5875	0.00117657205713568	0.61	0.000271746326109925	0.555	0.00093344018110177	0.51	0.00708011586903522
CAGL0K11836g	Cgla	52	0.22	0.137723379856162	0.145	0.330765969559392	0.1275	0.363132708062761	0.1525	0.39541123223355	0.24	0.110328952383235	0.3225	0.0424903661217122	0.31	0.0885857285647347	0.3	0.107177074458753
SAKL0G01760g	Sklu	52	0.2225	0.0289073404928845	0.555	0.000119329621093349	0.645	4.51682865683025e-05	0.5875	6.81497382202165e-05	0.545	0.00027793608767683	0.465	0.000894386033710596	0.4375	0.00201470361766331	0.465	0.00165054427904267
orf19.6670	Calb	52	0.2275	0.00324372100945683	0.5375	2.51547917792521e-05	0.4025	0.000120400094140096	0.35	0.00040460591379798	0.395	0.00159423063966828	0.3875	0.000288179909637214	0.415	0.000735280142856013	0.3125	0.0267109473312754
KLTH0B01628g	Kthe	52	-0.23	0.0108378265676924	-0.6625	3.86847878259147e-06	-0.9225	4.08829697150283e-06	-1.0425	2.11088671868161e-07	-1.0925	1.00122138077924e-06	-1.06	2.28259414129829e-06	-1.02	2.81357853074634e-06	-0.883333333333333	5.41525116659576e-05
CAGL0K00957g	Cgla	52	-0.246666666666667	0.0235746747159268	-0.715	0.000470694579242777	-0.765	0.00213009979907042	-0.81	0.00191469313663662	-0.84	0.00182021597469902	-0.865	0.00056316203048425	-0.875	0.000705906791576971	-0.83	0.000926006759804011
YBR195C	Scer	52	-0.246666666666667	0.0705684833960342	-0.07	0.481067427147306	-0.356666666666667	0.0665736711202774	-0.32	0.0396504812856658	-0.28	0.0500369107206823	-0.2425	0.028293615250021	-0.2925	0.0232409333978225	-0.425	0.0289537729160449
orf19.3778	Calb	52	0.2475	0.00241977805438945	0.0525	0.329127601417514	-1.205	3.01166305138792e-06	-2.3675	1.42925902510194e-07	-2.72	1.28772251838643e-05	-2.9125	2.36184054451316e-07	-2.695	2.04806749458087e-06	-2	0.000628772595945574
orf19.6217	Calb	52	-0.2525	0.00473703953518091	-0.3425	0.00213090393928836	-0.4425	0.000276739843183607	-0.5575	0.000129688526131982	-0.4525	0.00441024781348556	-0.5125	0.000256077986119496	-0.4525	0.00202489064495704	-0.38	0.0181783783797303
KLLA0C08976g	Klac	52	0.263333333333333	0.112950525455956	-0.0466666666666667	0.638242568034778	-0.653333333333333	0.00103425526009479	-1.24666666666667	6.64168794547657e-05	-1.73333333333333	1.03798852881264e-05	-1.99333333333333	5.50967658321744e-06	-2.05	5.16290969512117e-05	-1.97333333333333	0.000847018975045372
orf19.5407	Calb	52	0.2725	0.0014883265438205	0.125	0.0740003923994792	-1.0525	0.000127015589170812	-1.9975	3.05166480098576e-06	-2.36	2.76235642494444e-05	-2.545	9.74530949154459e-07	-2.3575	1.46829223818294e-06	-1.795	0.00123275377342671
orf19.5413	Calb	52	0.2775	0.0019478234857994	0.285	0.000520327656593474	0.47	6.59178650663048e-05	0.54	4.21678298682992e-05	0.585	0.00021946110271084	0.4825	0.000176807293768895	0.4475	0.000605080503625731	0.3	0.0797033911231764
YFL009W	Scer	52	0.28	0.0436756531044202	0.35	0.0202358154778795	0.246666666666667	0.0979181499698275	0.373333333333333	0.00781450545561486	0.36	0.0102417326643017	0.32	0.00714936546467604	0.265	0.0218841019170575	0.1475	0.290920395994823
KLTH0D04950g	Kthe	52	0.2825	0.00443564569368751	0.935	7.82116551359171e-07	1.26	4.32577296750404e-07	1.435	2.23420559557728e-08	1.5425	1.20357592467063e-07	1.51	2.51163123158322e-07	1.53666666666667	1.61379839459501e-07	1.41666666666667	4.97773945426174e-06
CAGL0M09845g	Cgla	52	-0.326666666666667	0.0118108503723538	-0.99	0.000137688471014198	-1.145	0.00126386735488496	-1.2925	0.00071322331188449	-1.2325	0.00207867886700878	-1.1975	0.00220160312434338	-1.19	0.00152747951152693	-1.115	0.000494937999473128
KLLA0D16390g	Klac	52	0.33	0.0776177941566345	0.103333333333333	0.337009008585305	-0.463333333333333	0.0069316400030357	-0.983333333333333	0.000224721550194837	-1.46	1.36077743804075e-05	-1.66	8.59836911424384e-06	-1.78	7.47857606647119e-05	-1.73333333333333	0.000953031754234317
CAGL0J06512g	Cgla	52	-0.336666666666667	0.01257608437549	-0.645	0.00109884098690262	-0.7525	0.00195782654808749	-0.89	0.000633346358515779	-0.91	0.000808830090514258	-0.9175	0.00152963726930274	-0.9675	0.000611152346982688	-0.9125	0.000349089153387657
orf19.4268	Calb	52	0.3425	0.00136740848160046	0.0175	0.806460367003117	-1.26	4.63448399261557e-06	-1.65	1.24903152031719e-06	-1.96	4.57256410087014e-06	-1.97	9.8042358811983e-07	-1.905	1.32485229830854e-06	-1.45	0.000858305999142891
orf19.3276	Calb	52	0.345	0.00103109963821867	0.3075	0.000962364305165235	-0.8175	4.25072601757441e-05	-1.68	8.28916039101021e-07	-2.245	5.24250162957727e-06	-2.5	2.80356796511836e-07	-2.2975	1.07213426137546e-06	-1.7125	0.000457979742834822
YOR229W	Scer	52	-0.356666666666667	0.0189180881415163	-0.265	0.0482262788108856	-0.746666666666667	0.00538519811815307	-0.816666666666667	0.00519086316455013	-0.7725	0.00167982219578336	-0.535	0.00123701655768535	-0.495	0.00822721304724672	-0.4225	0.0256870098686064
CAGL0C00737g	Cgla	52	-0.383333333333333	0.0114751001732351	-1.0375	0.000495683867738602	-0.985	0.00485033199203826	-1.065	0.00190116991489775	-1.005	0.00258016503551737	-0.97	0.000762047544814934	-0.98	0.000603110004902727	-0.88	0.000328622939471683
CAGL0G09845g	Cgla	52	-0.39	0.0137256457845808	-0.5575	0.00673565934938869	-0.2575	0.20344481863052	-0.2025	0.183891987613629	-0.21	0.0892697380526487	-0.175	0.0799736708265386	-0.2825	0.0202885656996567	-0.2025	0.0536667120006205
orf19.1566	Calb	52	0.3975	0.000632862863380381	0.07	0.234913651329451	-1.325	5.83342591969997e-06	-2.185	3.52413221880158e-07	-2.6625	1.02550699277422e-05	-2.9575	2.38430485832963e-07	-2.6975	1.33739145042036e-06	-1.9875	0.000427866420041457
orf19.5106	Calb	52	0.3975	0.000945898100619374	0.0925	0.156885339540889	-1.3125	6.93343058498254e-06	-2.03	2.92220660763201e-07	-2.3825	7.21078796242782e-06	-2.5025	3.20313100645346e-07	-2.3175	1.72787703702349e-06	-1.76	0.000833736112467707
SAKL0H05566g	Sklu	52	-0.405	0.00165791317933001	-0.765	3.35550831537136e-05	-0.8575	2.12647522331492e-05	-0.805	3.12595195464189e-05	-0.755	5.43128774705404e-05	-0.745	0.000201519363606321	-0.72	0.000604475761614853	-0.7725	0.000497742562289426
CAGL0M04279g	Cgla	52	-0.416666666666667	0.0169333347305464	-1.285	0.000211261602859136	-1.4	0.00163776361048272	-1.515	0.00110038330372198	-1.45	0.00125608292500947	-1.395	0.00047725897913039	-1.3725	0.000435755988201692	-1.23	0.0001279539174581
CAGL0J03476g	Cgla	52	-0.423333333333333	0.00916803618303113	-1.275	8.83407954243244e-05	-1.265	0.00149896425892896	-1.3525	0.00039333372393065	-1.2425	0.00266278178162305	-1.17	0.00307493613282225	-1.225	0.0023186829196049	-1.0725	0.000657514382698389
orf19.3581	Calb	52	0.44	0.00150524135498802	1.1975	1.99821870084103e-06	1.055	4.43883248484953e-06	1.0175	3.61882863189736e-06	0.9025	4.73821424609316e-05	1.0125	3.70827695190416e-06	1.0175	9.31844982806635e-06	1.0375	0.000478053099991185
YKR036C	Scer	52	-0.443333333333333	0.014625219995073	-0.33	0.0217638811315128	-0.383333333333333	0.0253185360934338	-0.306666666666667	0.0128112377838448	-0.2875	0.0211312911803014	-0.2	0.0693538194471439	-0.225	0.0327667981137882	-0.1525	0.24216870013141
CAGL0B00748g	Cgla	52	0.45	0.00654364043577997	0.8525	0.000338194336099719	0.6225	0.0122844228374649	0.5625	0.00972193825987809	0.4325	0.044634613334331	0.4425	0.0279163327634505	0.475	0.0173008014920869	0.3975	0.0103005702228563
KLTH0F01166g	Kthe	52	0.4525	0.00175637417114664	1.2425	6.62836479198104e-07	1.64	3.23748207607002e-07	1.8575	3.13260509447021e-09	1.7175	8.42921560741514e-08	1.83666666666667	1.43244707137341e-07	1.71666666666667	2.21470350701087e-07	1.72	4.38601650538428e-06
YOR269W	Scer	52	-0.453333333333333	0.00632635633537025	-0.075	0.316747344495003	-0.146666666666667	0.347987345476527	-0.0733333333333333	0.502514328860576	-0.0525	0.617873427374615	0.0075	0.937528891545251	0.055	0.580132348402403	0.025	0.838877732664888
CAGL0D05588g	Cgla	52	-0.466666666666667	0.00866796221885132	-1.19	0.000487148548868089	-1.02	0.00865764677911486	-1.0425	0.00764810869955412	-0.935	0.00457982639445128	-0.8175	0.00072356288045131	-0.845	0.00064506206759811	-0.6375	0.00190782694332787
YER066W	Scer	52	0.493333333333333	0.0111238393129176	0.065	0.522119348619443	0.346666666666667	0.261036871144519	0.803333333333334	0.00169471916540532	0.9025	0.000357092276186206	1.1925	1.80596405569287e-05	0.8675	0.000180819252817118	0.7875	0.00109268943535033
CAGL0K09284g	Cgla	52	-0.56	0.00585198023632892	-1.375	0.000221916794340842	-1.185	0.00406315649628113	-1.2275	0.00146474273077748	-1.0475	0.00698226055890177	-0.9975	0.00256925515810361	-1.005	0.00202469036681689	-0.8175	0.000691400967500827
orf19.3301	Calb	52	0.6675	7.73031132137941e-05	1.2125	1.83160106111855e-06	1.6675	1.86199606472498e-06	1.7125	2.05506994314969e-06	1.51	2.55421478967046e-05	1.3975	3.43717654928224e-05	1.3475	5.21092790441261e-05	1.335	0.000642311192602033
YOR230W	Scer	52	0.73	0.00104965207413295	0.43	0.0163610461271855	0.323333333333333	0.0559456428325358	0.0466666666666667	0.596088603802375	-0.155	0.280667590395837	-0.2525	0.042981157959543	-0.1675	0.113357224709675	-0.1075	0.511370459650649
YGR200C	Scer	52	-0.83	0.00243497061859027	-1.005	0.0185355744226002	-1.26333333333333	0.00508023220577815	-1.74666666666667	5.14050119384432e-05	-2.13	9.97918036594656e-06	-2.2275	2.83374266619992e-06	-2.3425	1.54004841601248e-05	-2.3475	9.19718134367285e-05
YCL039W	Scer	52	0.85	0.00190909533652058	0.96	0.0116044977582976	1.04333333333333	0.00645797003547155	1.31	0.000567570241189138	1.47	5.91073652806198e-05	1.5375	6.02845618588882e-06	1.6425	3.33196636296717e-05	1.4925	0.000301088486206435
YKL121W	Scer	52	0.856666666666667	0.000636908315320491	0.545	0.0146142491743984	0.726666666666667	0.0148031750784328	0.896666666666667	0.000269295295326365	0.9325	0.000109553249520599	0.925	3.82907618593992e-05	0.96	6.17509942213861e-05	0.8625	0.000399095269081117
YDR030C	Scer	52	-0.923333333333333	0.000678618661256842	-0.245	0.0351339078003237	-0.503333333333333	0.0128983089490359	-0.503333333333333	0.00260728025575765	-0.51	0.00159373538114853	-0.395	0.0025099195770463	-0.38	0.00407693914372248	-0.22	0.164857325678503
KLLA0F05159g	Klac	52	-1.00154306582477e-18	1	0.18	0.130285160298243	0.336666666666667	0.0143001479267049	0.263333333333333	0.0388344655748614	0.1	0.349891704651131	0.0133333333333333	0.900879768458891	-0.00333333333333334	0.979619075148623	-0.133333333333333	0.324332105510944
YLR196W	Scer	52	-1.26666666666667	0.000743749676757426	-1.18	0.0146653669645203	-1.65333333333333	0.00231114867552604	-2.28	3.69228108749213e-05	-2.69	7.00772368156275e-06	-2.685	2.12591043866222e-06	-2.69	1.89508677637448e-05	-2.5025	0.000121108453351907
YLR222C	Scer	52	-1.59	0.00128696393471877	-1.165	0.0197887836899465	-1.44666666666667	0.0113343501459238	-1.89333333333333	0.000157328185170303	-2.005	2.3354007469104e-05	-2.1775	2.02144854630029e-06	-2.1825	6.88615042348139e-06	-2.0625	0.000142250980687576
YLR129W	Scer	52	-1.6	0.000170761225521416	-0.945	0.0209696861072744	-1.23666666666667	0.00420723520556087	-1.61333333333333	5.48737766270957e-05	-1.94	7.73443635046122e-06	-1.8775	7.03576680788448e-06	-2.0775	5.80383212686918e-05	-1.95	0.00017512786438266
YCR057C	Scer	52	-1.63	0.000516932080140098	-1.11	0.0169735389017856	-1.49	0.00354272131865792	-1.96333333333333	3.26784219330673e-05	-2.2675	5.15084612071151e-06	-2.465	1.49501876416406e-06	-2.4	3.54906604890454e-05	-2.1425	0.000134789632770379
YLL011W	Scer	52	-1.71	0.000156807789977025	-0.8	0.0228927566279915	-1.20666666666667	0.00344690149993217	-1.51333333333333	6.86028936339505e-05	-1.535	1.07970708840807e-05	-1.3375	1.5811687938107e-05	-1.34	3.4265261134311e-05	-1.17	0.000338268174608324
YLR409C	Scer	52	-1.72	0.000249940608617425	-1.07	0.0159450125133846	-1.64333333333333	0.00254005571568244	-2.19666666666667	3.69228108749213e-05	-2.455	6.88595202886658e-06	-2.465	1.46035382015584e-06	-2.45	2.58630517542888e-05	-2.3	0.00018224871866518
YCR072C	Scer	52	-2.19666666666667	0.000184179511482635	-0.745	0.0327935565277848	-1.32666666666667	0.00215287848949283	-1.85	0.000243757421640528	-2.115	1.93974114717683e-05	-2.095	3.80127106977832e-06	-2.01	0.00011706338515504	-1.82	0.000398372499053471
DEHA2B15554g	Dhan	52	4.00617226329909e-18	1	0.0533333333333334	0.464139469224655	0.1	0.236088667888921	0.156666666666667	0.104530415171551	0.153333333333333	0.153677263976474	0.193333333333333	0.0613314822349799	0.203333333333333	0.11432835416771	0.243333333333333	0.0491260642031259
KLLA0D07282g	Klac	52	4.00617226329909e-18	1	0.0833333333333333	0.373172642774342	0.166666666666667	0.123701967184211	0.196666666666667	0.102431430319295	0.206666666666667	0.0823267393978645	0.276666666666667	0.0271787309765763	0.283333333333333	0.0520531623357899	0.34	0.0420616332650067
DEHA2D04466g	Dhan	52	-4.00617226329909e-18	1	0.0366666666666667	0.623540260514761	0.143333333333333	0.117647347892983	0.26	0.0163445671920355	0.326666666666667	0.0046558914145718	0.396666666666667	0.00188044615484931	0.41	0.00236521018074657	0.333333333333333	0.00427627631730834
DEHA2D15598g	Dhan	53	-0.00333333333333333	0.978439415402979	0.24	0.0565267426061489	0.243333333333333	0.0364208287667504	0.123333333333333	0.157647836640651	0.0566666666666667	0.508334979496903	-0.0566666666666667	0.480242809513597	-0.15	0.10184686119037	-0.19	0.0693181167916569
KLLA0F05137g	Klac	53	-0.0666666666666667	0.743351961299845	0.646666666666667	0.00970471771517059	1.18	0.000619083589117407	1.41333333333333	0.000143741455482175	1.44333333333333	3.71624763714475e-05	1.35	3.01920011745036e-05	1.33666666666667	0.000210956956236706	1.44666666666667	0.000490917485679029
KLTH0H02112g	Kthe	53	0.155	0.149770923557402	0.4275	0.000127488721732555	0.515	0.000144272079650235	0.3825	0.00109865915687506	0.3275	0.00775305631422766	0.293333333333333	0.00230236071916104	0.19	0.0751156638081226	0.25	0.0154310234527929
SAKL0F10406g	Sklu	53	0.2125	0.0468765611866644	0.00250000000000001	0.977135727683458	-0.04	0.658573192811054	-0.1025	0.253466237432702	-0.035	0.793457376829121	-0.2175	0.0928953127661002	-0.2975	0.0901474503283133	-0.295	0.0583820240825454
CAGL0J08976g	Cgla	53	0.373333333333333	0.0548533793913272	0.5725	0.0102833314767844	0.29	0.0806928558097329	-0.0275	0.897332315796752	-0.13	0.415204274758075	-0.2525	0.0465012988433282	-0.295	0.0194763926524662	-0.265	0.152297517706798
orf19.1667.1	Calb	53	0.4875	0.00312603057979536	0.775	0.000307030741093702	0.8275	0.000453497965271229	0.53	0.000476486698971434	0.6175	0.00481521014957939	0.8575	0.000339395198809979	0.71	0.00410644689305733	0.8175	0.0202386246908062
YLR218C	Scer	53	0.663333333333333	0.00329783731412463	0.725	0.0220279454698711	-0.00999999999999992	0.980406142498956	0.236666666666667	0.0391857058610335	0.045	0.821904752312577	0.025	0.875699198330469	-0.0625	0.716258025142117	-0.3175	0.0840789336663245
DEHA2F10296g	Dhan	54	-0.05	0.717444237285969	-0.07	0.44057003599144	-0.153333333333333	0.0832621295242928	-0.14	0.0956455469088798	-0.07	0.346518775750264	-0.1	0.20805799405614	-0.0566666666666667	0.457361621606985	-0.193333333333333	0.0396994125142364
SAKL0G15664g	Sklu	54	0.0525	0.56422718500976	-0.035	0.557166813672616	-0.295	0.00262910440201361	-0.58	0.000232973448432727	-0.725	6.10949080219057e-05	-0.85	0.000119626654445008	-0.82	0.000673985650486797	-0.7525	0.000661464459373695
orf19.415	Calb	54	-0.065	0.324313063879879	-0.3425	0.000324502750699781	-0.4525	8.72099168741531e-05	-0.61	2.67918656191998e-05	-0.7625	5.24836176054238e-05	-0.87	6.55309873673666e-06	-0.875	2.70686383572805e-05	-0.765	0.000797911366320805
orf19.1140	Calb	54	-0.07	0.433141162173548	-0.3775	0.00198110770372244	-0.5425	0.000417919882980613	-0.6675	0.000134269776344695	-0.765	0.000111315665068794	-0.6275	3.38924460911078e-05	-0.6875	0.000116975452229552	-0.48	0.0248707929789641
CAGL0F07931g	Cgla	54	0.0766666666666667	0.566251377376279	0.035	0.744682234106418	0.1125	0.290488425823831	0.065	0.488911002372023	0.0925	0.440873589184709	0.145	0.203883435833323	0.17	0.123045570354385	0.165	0.130903897767125
DEHA2E07876g	Dhan	54	-0.0833333333333333	0.581597827108444	-0.24	0.0225743983288702	-0.436666666666667	0.00762522081633986	-0.616666666666667	0.00151928784684565	-0.746666666666667	0.00016729633169282	-0.966666666666667	2.79968995413967e-05	-1.14333333333333	3.96928778603338e-05	-1.17	5.12015339910972e-06
YALI0E06853g	Ylip	54	0.09	0.320960604038162	0.21	0.0497589366939483	0.18	0.495411597814686	-0.266666666666667	0.0214126740370939	-0.26	0.0314662700706007	-0.26	0.039399096583125	-0.32	0.014985027674549	-0.366666666666667	0.0134633055296782
KLTH0C01562g	Kthe	54	0.1075	0.264927871574101	0.0475	0.341469289753496	-0.02	0.740896307181169	-0.0775	0.295878142395228	-0.145	0.0377559196981154	-0.133333333333333	0.0961761243415679	-0.19	0.0661062196559895	-0.22	0.0365280570128654
KLLA0E15599g	Klac	54	-0.136666666666667	0.261372402645401	-0.71	0.00225716473878917	-0.933333333333333	0.000265126310431897	-0.876666666666667	0.000166525074225785	-0.78	0.000306001209360388	-0.933333333333333	0.000106909613703218	-1.00666666666667	0.000257586161483906	-0.973333333333333	0.00105448659685869
YGR235C	Scer	54	0.553333333333333	0.0129638064119322	0.32	0.0296991648804175	0.433333333333333	0.0199007068218833	0.456666666666667	0.00343103762547397	0.55	0.00100119160672256	0.7875	0.000989146031293989	0.715	0.000608701477090022	0.7075	0.00190508699425744
orf19.7397	Calb	55	0.0125	0.807724654195805	-0.0075	0.885377369200314	-0.155	0.0140980970779323	-0.0875	0.140113305197831	0.0775	0.326380088280047	0.1325	0.0422080279791169	0.1	0.204138466702373	0.0075	0.946027326681982
DEHA2B16038g	Dhan	55	0.0266666666666667	0.819474397944486	-0.0933333333333333	0.249782236125763	-0.0966666666666667	0.199105502352101	-0.07	0.336396021272099	-0.0533333333333334	0.439150165344045	0.05	0.539945060075324	0.07	0.500052638037767	0.196666666666667	0.0426106386470992
DEHA2F15532g	Dhan	55	0.03	0.81722900345894	0.216666666666667	0.0638579279562823	0.33	0.0170263075133597	0.383333333333333	0.00767979255599577	0.36	0.00481844226929899	0.416666666666667	0.00108454046721054	0.373333333333333	0.00421190921059013	0.333333333333333	0.00301754193733848
DEHA2G19536g	Dhan	55	-0.03	0.805132799956351	-0.156666666666667	0.0790169428824189	-0.206666666666667	0.0394239937585841	-0.0766666666666667	0.337945713881659	0.0366666666666667	0.584473738315686	0.153333333333333	0.0940025452027785	0.256666666666667	0.0204498937657222	0.396666666666667	0.00362388798950605
KLLA0B08547g	Klac	55	-0.03	0.863500297098571	-0.253333333333333	0.0356657668007774	-0.513333333333333	0.00661072715945883	-0.556666666666667	0.00586846477681922	-0.586666666666667	0.000936598942835048	-0.803333333333334	0.000813224772423936	-0.89	0.000678163031965133	-0.613333333333333	0.0373363312035779
orf19.3434	Calb	55	0.0325	0.637949454329352	0.075	0.223548318107839	0.1575	0.0580582899789774	0.42	0.00676316849417931	0.51	0.00378850759219725	0.52	0.000207823008211323	0.415	0.0160414985543741	0.2275	0.326663984176125
SAKL0F00242g	Sklu	55	-0.0375	0.809138843482452	-0.0525	0.42889420992653	0.0025	0.973890125676357	-0.0925	0.2397843708136	-0.255	0.0207427116311694	-0.4625	0.002043768999893	-0.5825	0.000945894278261893	-0.6	0.001350036759267
DEHA2B16148g	Dhan	55	-0.0466666666666667	0.7008203106657	-0.04	0.581379056526003	0.0633333333333333	0.387894395095293	0.2	0.0439868296834361	0.336666666666667	0.0031979036453871	0.41	0.00138692008811957	0.516666666666667	0.000728055094515413	0.596666666666667	0.00018723446239202
CAGL0K02343g	Cgla	55	0.05	0.505360490646829	0.1525	0.0383095911890298	0.14	0.114221191421291	0.155	0.125772141089863	0.135	0.18908051681763	0.1425	0.128109106472983	0.16	0.110818702938956	0.1475	0.126445670101034
DEHA2A12298g	Dhan	55	0.05	0.696389058453318	-0.123333333333333	0.179889487998155	-0.19	0.0453412608107266	-0.113333333333333	0.184725807483928	-0.0266666666666667	0.723326323846789	0.05	0.542772349272304	0.146666666666667	0.108974298280283	0.233333333333333	0.0181298640728122
SAKL0H24464g	Sklu	55	0.05	0.556691859979397	0.505	0.000504366778669323	0.59	0.000319308545423541	0.615	0.000253245463996127	0.625	0.000275774557267158	0.6075	0.000505778987629503	0.57	0.00304585139852783	0.485	0.00496927706953338
SAKL0F16170g	Sklu	55	-0.0525	0.598654087344175	-0.3375	0.00390067454331661	-0.3525	0.00465013626527025	-0.55	0.000469462301144378	-0.5925	0.000332470549787939	-0.5125	0.00059887373121412	-0.395	0.00795413511377048	-0.3	0.014069333754701
CAGL0K04631g	Cgla	55	0.0666666666666667	0.386891074154436	0.2475	0.0145221498702231	0.0625	0.467859925174897	0.0125	0.897812974195634	0.0875	0.356204587208091	0.1775	0.0785200015767926	0.1925	0.074969026679628	0.2575	0.0227996319053728
KLLA0E13465g	Klac	55	-0.0666666666666667	0.588869513493367	-0.2	0.0723866963782664	-0.246666666666667	0.0421169643770926	-0.273333333333333	0.0401582931129835	-0.213333333333333	0.0805369520777319	-0.22	0.0600376736401246	-0.146666666666667	0.252521879625871	-0.18	0.191170203599784
orf19.3928	Calb	55	-0.0775	0.229236165970687	0.4875	0.000106666453717176	1.19	1.33418029858687e-06	1.0525	2.45348549066152e-06	0.7325	0.00103539350836946	0.665	5.05603280433062e-05	0.5825	0.00048227566727599	0.43	0.0277347138653038
DEHA2F12694g	Dhan	55	-0.08	0.53386526462433	-0.4	0.00997241448819867	-0.506666666666667	0.00326571391438992	-0.576666666666667	0.00243913117580196	-0.626666666666667	0.0017505927292634	-0.996666666666667	0.000113639682871925	-0.983333333333333	5.43646833111369e-05	-0.803333333333333	0.000726534141716858
YALI0C05995g	Ylip	55	-0.0833333333333334	0.276061448885505	-0.06	0.560317625095118	0.33	0.118624664954855	0.666666666666667	0.000237113272812041	0.81	4.6631109339213e-05	0.91	0.00017420797046803	0.966666666666667	0.000242205806423946	0.91	0.000530537848984128
DEHA2C06820g	Dhan	55	0.09	0.505741872506405	0.203333333333333	0.0319421813992446	0.15	0.0955665555209595	0.0433333333333334	0.605561579290207	-0.0866666666666667	0.338142958452445	-0.113333333333333	0.257535685732741	-0.123333333333333	0.161306032908055	-0.166666666666667	0.0857222914709775
DEHA2E00704g	Dhan	55	0.0933333333333334	0.566080138610834	0.0566666666666667	0.460167611934326	0.09	0.221755183656881	0.126666666666667	0.125625891576017	0.123333333333333	0.0984856412773914	0.0533333333333334	0.493157304097649	0.06	0.461080584236029	0.08	0.336418836169089
KLLA0A10373g	Klac	55	-0.133333333333333	0.593444532448132	0.496666666666667	0.03369158102945	1.19333333333333	0.0013140934272207	1.73	6.19440440898169e-05	1.98	3.93384549688989e-05	1.88333333333333	1.43648993576485e-05	1.79333333333333	0.000129907729214897	1.80666666666667	0.00105578969166668
orf19.4195	Calb	55	0.1375	0.0492649972045816	0.86	6.3353594229825e-05	0.98	2.35483465777864e-06	0.6775	2.30905454838784e-05	0.415	0.00466582076609916	0.4725	0.000103768000773471	0.4	0.000982062983920273	0.285	0.0367044671979865
KLTH0A00682g	Kthe	55	-0.1475	0.140230218678528	-0.2675	0.00450553146078117	-0.275	0.00227089125638089	-0.2375	0.00683818924514239	-0.1325	0.0829365982780242	-0.173333333333333	0.0594973024427615	-0.0233333333333334	0.831967937173564	0.0333333333333333	0.718475483964342
orf19.4972	Calb	55	-0.1625	0.0109951951539486	-0.3675	0.00118090849769983	-0.535	0.000565957328870232	-0.555	0.000119428870481538	-0.655	0.000709806861456225	-0.6	0.000452086071331242	-0.655	0.000865844335516343	-0.515	0.0085111104335146
KLLA0B03454g	Klac	55	0.18	0.191083829463605	-0.0566666666666667	0.539177248058015	-0.206666666666667	0.0867381152444576	-0.493333333333333	0.00312619142824809	-0.64	0.000743941307322508	-0.726666666666667	0.000427338041526066	-0.713333333333334	0.00144662336190973	-0.676666666666667	0.00412069424028514
YALI0D05041g	Ylip	55	-0.18	0.0579946955430037	0.493333333333333	0.00190194750914587	0.986666666666667	0.00757804403711313	1.36333333333333	7.58677937852516e-05	1.45	9.94933520477428e-06	1.56666666666667	0.000165109873170813	1.59	0.000203206191849588	1.50666666666667	0.000736211689164006
SAKL0H04070g	Sklu	55	-0.2175	0.0280054375732202	-0.1725	0.042636008882843	-0.1125	0.0688006977575364	-0.08	0.328162483122897	-0.1975	0.0338985297341457	-0.495	0.00149638521961999	-0.595	0.00109694399662271	-0.54	0.00116368639269
YALI0F05104g	Ylip	55	-0.256666666666667	0.0234595790075626	-1.17333333333333	7.35482454822074e-06	-1.35	0.00892525409324827	-1.74	8.10455252782558e-06	-1.65666666666667	1.57298162663626e-06	-1.64	4.96352855280501e-05	-1.54333333333333	9.34005645755558e-05	-1.42666666666667	0.000349891771286295
KLTH0E03124g	Kthe	55	0.2575	0.00691200310783139	0.68	1.17384801414957e-05	0.825	1.27706680283289e-05	0.8975	1.5222956141958e-06	0.795	5.14879346245899e-06	0.84	8.72141081660294e-06	0.626666666666667	0.00018888084390965	0.623333333333334	0.00046830290838326
CAGL0H07557g	Cgla	55	0.283333333333333	0.0155062647001522	0.7125	0.000187905674743227	0.9725	0.000548788891221403	1.175	0.000455456602800827	1.2825	0.000267391054129531	1.33	0.000236840504710006	1.39	0.000162195761609453	1.46	0.000113957470104826
YPR022C	Scer	55	-0.386666666666667	0.0142843503080265	-0.38	0.0208879583791357	-0.316666666666667	0.0585665292515313	-0.386666666666667	0.00606169816000078	-0.35	0.0143691533739667	-0.4225	0.00217494414063055	-0.2825	0.0121685272192607	-0.2525	0.0494212430603823
KLLA0B07909g	Klac	55	-0.4	0.0741543558628178	-1.95333333333333	0.00055152487542584	-2.02	9.39511029843263e-05	-1.72666666666667	3.60023777322591e-05	-1.08	0.000398100037153936	-0.543333333333333	0.00362336614950331	-0.293333333333333	0.0540610609572655	-0.316666666666667	0.0571720857178003
SAKL0B12672g	Sklu	55	0.44	0.0012060599253488	1.0575	2.83444992224349e-05	1.2575	9.40984801155177e-06	1.255	9.2203063047263e-06	1.1425	1.88816462227412e-05	0.9375	0.000190428681064125	0.785	0.00107620371515925	0.7225	0.00116314114636804
orf19.4125	Calb	55	0.4925	0.000135579701200824	-0.1875	0.00889072770907726	-1.335	5.37175227320364e-06	-1.6875	1.07756601880978e-06	-1.7125	1.1534726197366e-05	-1.7725	2.48980596880919e-06	-1.6075	2.84842814292915e-05	-1.33	0.00223107459406667
YGL254W	Scer	55	-0.573333333333333	0.00281255015298041	-0.075	0.27053635194666	0.176666666666667	0.256049175726921	0.65	0.00176900794451071	0.9425	7.48305379972956e-05	1.16	7.9923746109188e-06	1.29	2.0479917703541e-05	1.41	0.000146579345721598
CAGL0G10021g	Cgla	55	-0.65	0.00273564290134795	-1.09	0.000187905674743227	-0.98	0.00117352879583972	-1.11	0.000533362191587116	-1.0825	0.00101495571002245	-1.09	0.000952856379409564	-1.1275	0.000713046367421477	-1.1175	9.6308577712968e-05
YPR186C	Scer	55	-0.66	0.00386329408857084	-0.625	0.0149701477018295	-0.703333333333333	0.0101705693452887	-0.773333333333333	0.00111046848519886	-0.565	0.00171649189170573	-0.375	0.0193066266319567	-0.25	0.0437225112760754	-0.125	0.305657211177873
YGR067C	Scer	55	1.25333333333333	0.000968562483570879	0.12	0.133920623967206	-0.0533333333333333	0.807301604517083	0.28	0.0551028962573624	0.465	0.00526496205608026	0.4625	0.00319291684993678	0.5425	0.00289702474270709	0.44	0.00831783526124115
DEHA2C14344g	Dhan	55	-8.01234452659818e-18	1	0.0166666666666667	0.832819797532608	0.0866666666666667	0.255779884972367	0.0933333333333334	0.230452002307316	0.113333333333333	0.126830875850856	0.13	0.132922743951992	0.15	0.096337117623152	0.15	0.0876711390369682
DEHA2C04422g	Dhan	56	-0.00666666666666666	0.958988078342963	0.203333333333333	0.0452418371533095	0.48	0.00849398598424824	0.816666666666667	0.00146237881871529	1.07	9.7099296795024e-05	1.26333333333333	1.00660650066677e-05	1.34333333333333	2.8776982445255e-05	1.44	2.45819902996424e-06
KLLA0B02464g	Klac	56	-0.0133333333333333	0.951357939356561	0.483333333333334	0.00795130175506774	1.04	0.000277111188177706	1.40333333333333	4.22761311006075e-05	1.67333333333333	9.1415373720067e-06	1.79666666666667	1.12625318336527e-05	1.90666666666667	9.71520786343208e-05	1.94333333333333	0.000700508402344327
YALI0F08217g	Ylip	56	0.04	0.682212518441365	0.533333333333333	0.000514466693386197	0.836666666666667	0.0426715432637808	1.73	1.30111624617563e-05	1.71333333333333	2.76478507444163e-06	1.55333333333333	9.66874843916228e-05	1.26333333333333	0.00060069669837163	1.17333333333333	0.000643761585334305
SAKL0A04378g	Sklu	56	0.105	0.237372222281564	0.2875	0.0104951209431063	0.385	0.00450028356584431	0.385	0.00228067463147754	0.3525	0.00226706189971343	0.3375	0.00815527165284763	0.365	0.00542000405783283	0.33	0.0100750373522412
KLTH0H04114g	Kthe	56	0.1525	0.0369098749200257	0.39	0.00010870698650994	0.5025	4.37333339522954e-05	0.56	7.32925162573344e-06	0.56	2.57809334429422e-05	0.536666666666667	9.92142899195719e-05	0.55	0.000270138968720208	0.593333333333333	0.00041498990425303
CAGL0E05654g	Cgla	56	0.19	0.0963782445374535	0.4725	0.0067296758882603	0.5625	0.0106819748372545	0.5275	0.0110870370872312	0.55	0.00675691703528543	0.5075	0.00314152483961139	0.47	0.0042332619315678	0.535	0.00296165117042553
orf19.3483	Calb	56	0.2425	0.0114556832912639	0.18	0.019307238298771	0.8075	4.15946494264405e-05	1.5125	4.93525027026638e-06	1.155	0.000158924454946181	1.2425	1.48875660430803e-05	1.105	7.28623485855647e-05	0.9475	0.00408141759304077
YPL206C	Scer	56	0.566666666666667	0.00612670337011537	0.595	0.0143134299445676	0.56	0.0108587951758391	0.456666666666667	0.00434257285516869	0.46	0.00583036413696972	0.7175	0.00125166017574064	0.565	0.00282861567970738	0.45	0.0195812606840667
SAKL0H03696g	Sklu	57	-0.01	0.943026694764373	-0.335	0.00398795901087676	-0.725	9.38517251843396e-05	-0.895	5.74952964314996e-05	-0.7075	0.000315641863442413	-0.4925	0.00862008101757707	-0.3575	0.011010898226488	-0.325	0.0227042300052759
YLR378C	Scer	57	0.02	0.873798122501071	0.125	0.222854390005198	0.05	0.740256147436527	-0.0633333333333333	0.629351871681917	-0.15	0.354466148833154	-0.1725	0.189837440923202	-0.29	0.0882652079157247	-0.44	0.0104204864958234
KLTH0D13860g	Kthe	57	0.0225	0.747693425355938	-0.05	0.343652128336844	-0.1925	0.0207395013963237	-0.4025	0.000485672873905424	-0.46	7.58473878319489e-05	-0.426666666666667	0.000454286044038016	-0.39	0.00324049650087618	-0.403333333333333	0.00243955606528515
CAGL0H04961g	Cgla	57	0.05	0.590543689989182	0.0375	0.639001284452396	-0.235	0.0303525142033567	-0.4075	0.00720547441215066	-0.54	0.0073278752458997	-0.6525	0.00440762688535907	-0.66	0.00305320484901762	-0.7575	0.000963102632789897
KLLA0E01144g	Klac	57	0.0666666666666667	0.675036119677562	-0.00333333333333334	0.984117083517743	-0.223333333333333	0.114461135558442	-0.38	0.0319839499049193	-0.593333333333333	0.0034481502261526	-0.726666666666667	0.000937139488395787	-0.856666666666667	0.00108112546127945	-0.866666666666667	0.00350793960304194
YALI0E21912g	Ylip	57	0.07	0.503641810992023	0.1	0.358583442939317	0.01	0.977246197346113	-0.45	0.0095641769660343	-0.886666666666667	0.00017022568508838	-1.23	0.000229078782739103	-1.41333333333333	0.00031294845120141	-1.32	0.000607847499822685
DEHA2F01144g	Dhan	57	-0.103333333333333	0.540555391504791	-0.19	0.0709018011266359	-0.246666666666667	0.112214420064664	-0.293333333333333	0.0993590122653751	-0.35	0.0382761391535107	-0.493333333333333	0.00712759221147667	-0.573333333333333	0.00708725618170582	-0.716666666666667	0.000317232930104779
orf19.6176	Calb	57	-0.125	0.0492937742195243	-0.4375	0.000139149214742339	-0.9975	3.63239906353344e-06	-1.4575	1.31561121634821e-06	-1.205	0.000730814739132321	-1.18	1.79369855084802e-05	-1.01	0.000193181821521341	-0.81	0.00567317845985535
DEHA2B14300g	Dhan	58	-0.03	0.822087877722688	0.0733333333333333	0.327078285875881	0.0933333333333334	0.388023827995129	0.08	0.464540180353014	-0.0566666666666667	0.451892420537222	-0.0733333333333333	0.39637755749835	-0.166666666666667	0.059922200290814	-0.0933333333333334	0.290052534883721
SAKL0F10340g	Sklu	58	0.06	0.507069589004207	0.07	0.192527562432868	0.0925	0.179458338778135	0.00749999999999999	0.931120383460341	-0.06	0.491549613549461	-0.115	0.260874555325186	-0.1225	0.119748315358164	-0.1375	0.149809531682874
KLTH0H02178g	Kthe	58	-0.0825	0.361738368460355	-0.195	0.0183271399426282	-0.2375	0.0073828714736849	-0.34	0.000659679479154352	-0.255	0.0143092416030241	-0.243333333333333	0.0197561905990484	-0.11	0.31832194260439	-0.2	0.105319516271305
KLLA0F05203g	Klac	58	-0.106666666666667	0.438897114101057	-0.163333333333333	0.141061418191336	-0.403333333333333	0.00537977601004646	-0.503333333333333	0.00282248626218026	-0.513333333333333	0.00317493107085125	-0.513333333333333	0.00306310366388538	-0.476666666666667	0.00701390111123644	-0.423333333333333	0.0266932730050626
CAGL0J09042g	Cgla	58	-0.116666666666667	0.215351216455366	-0.2825	0.00595164787838767	-0.3425	0.0054345505020237	-0.355	0.0107993430238632	-0.3925	0.0128239075436547	-0.3375	0.00952527610927956	-0.375	0.0137853857469479	-0.33	0.0111223292826565
CAGL0I03894g	Cgla	58	-0.156666666666667	0.0983176916379451	-0.305	0.00478071244755812	-0.1875	0.0375378721421195	-0.1475	0.117938974912636	-0.1175	0.291170784058359	-0.085	0.484642432515032	-0.1075	0.418763279371643	-0.165	0.117777882873356
orf19.5963	Calb	58	0.2	0.0169312745782556	0.0025	0.964350904223745	-0.4375	0.000437595217113646	-0.1775	0.054900506960311	-0.215	0.0416904632040427	-0.1325	0.0967877976321148	-0.0425	0.597612016793949	-0.105	0.329583004552426
YDL193W	Scer	58	0.34	0.0203592933737239	0.215	0.0440092775075243	0.296666666666667	0.0618508930791757	0.05	0.571976338536616	0.1825	0.17930819154476	0.005	0.958084891940482	-0.0125	0.886709366699134	4.16333634234434e-17	1
YALI0F20108g	Ylip	58	-7.01080146077341e-18	1	0.07	0.487031841452764	-0.0233333333333333	0.905408156820493	-0.11	0.256521377994656	-0.166666666666667	0.1585407343019	-0.196666666666667	0.120142007240519	-0.23	0.124224208089128	-0.27	0.0488841088842611
orf19.5350	Calb	59	0.05	0.287909257141095	0.415	0.000162632559462695	1.0675	1.16916838223131e-06	1.12	2.19340139089941e-06	0.885	5.45456446472996e-05	0.8325	3.24073049379777e-05	0.78	0.000149730603091612	0.7125	0.0022783983657975
CAGL0J06754g	Cgla	59	-0.06	0.478484278025681	0.2	0.0598666516945651	0.3425	0.0056787950186072	0.48	0.00265680587910832	0.5175	0.00358754337278303	0.5475	0.00232051974705994	0.535	0.00370874582839117	0.635	0.0017363487912054
YALI0F21175g	Ylip	59	-0.0633333333333334	0.63408432542674	-0.0233333333333334	0.852267365722055	-0.246666666666667	0.545743918873646	0.116666666666667	0.371732336847908	0.0166666666666666	0.903126100274775	0.0133333333333333	0.906809484101183	-0.02	0.854686246835419	-0.05	0.665330123459971
KLTH0C03982g	Kthe	59	-0.0725	0.392619552141941	-0.33	0.000569855528970501	-0.4625	0.000112617748851988	-0.58	6.95268322855212e-06	-0.5275	5.09938911464413e-05	-0.546666666666667	7.02351536222271e-05	-0.31	0.0154149367733862	-0.383333333333333	0.00339726704268734
SAKL0D01584g	Sklu	59	-0.08	0.458728223883591	-0.36	0.00264359496002626	-0.585	0.00027541094207049	-0.7475	3.25532282956469e-05	-0.79	0.00014368107394696	-0.81	0.000246684104265265	-0.8	0.00152064954904087	-0.675	0.00232091262370767
KLLA0D01815g	Klac	59	-0.0933333333333333	0.437941498742567	-0.0133333333333333	0.900745385272413	-0.0866666666666667	0.379219515533698	-0.0566666666666667	0.618576408351171	-0.11	0.34750696283307	-0.153333333333333	0.196449235192246	-0.17	0.201590903494377	-0.16	0.246067198346016
DEHA2F06688g	Dhan	59	0.14	0.590053743140543	0.3	0.0844752536962727	0.416666666666667	0.0166510145791572	0.436666666666667	0.0244512219468564	0.5	0.00615573893453995	0.44	0.00335898245899832	0.38	0.0360377100392564	0.406666666666667	0.00413621747631116
YML112W	Scer	59	-0.276666666666667	0.0737262395956592	-0.025	0.680882280029902	0.423333333333333	0.0814251329238122	0.676666666666667	0.00680703295878071	1.025	0.00040626491562296	1.0125	0.000432352853402163	1.46	0.000153648757606653	1.545	0.000171586312051843
KLLA0B07227g	Klac	60	0.0166666666666667	0.945471103440543	-0.266666666666667	0.0558192055120795	-0.223333333333333	0.0780695097487518	-0.223333333333333	0.101478033015546	-0.286666666666667	0.0489748098864809	-0.286666666666667	0.0509148618193375	-0.29	0.0678792499036939	-0.3	0.0868390658975025
YALI0D15026g	Ylip	60	0.0233333333333333	0.767481510341861	0.743333333333334	7.09340038450371e-05	0.793333333333334	0.012587316335921	0.676666666666667	0.000225693803088613	0.73	0.000288844898206399	0.9	0.000376922290684745	1.18666666666667	0.000303605785880601	1.23666666666667	0.000439580046348679
orf19.6976	Calb	60	-0.0375	0.631576108324649	-0.6575	1.56733505182654e-05	-1.89	2.93175525932573e-07	-1.73	2.99256962181697e-07	-1.8675	4.69136603091684e-06	-1.6075	1.14182137785768e-06	-1.475	1.52984149769876e-05	-1.31	0.00128189507298015
YALI0D24772g	Ylip	60	0.226666666666667	0.0579131969949687	0.363333333333333	0.00628767496111203	0.15	0.499024098493084	0.416666666666667	0.0110192349432307	0.706666666666667	0.000628220409030267	0.833333333333334	0.00179388843706664	0.84	0.00190627888886107	0.916666666666667	0.00189681583128942
DEHA2B14608g	Dhan	60	-0.236666666666667	0.46634579704349	-0.546666666666667	0.0137415853308079	-0.39	0.0122274443267343	-0.0666666666666667	0.393740080717041	0.206666666666667	0.0233049462609791	0.316666666666667	0.00643504290345754	0.58	0.0022805036370708	0.606666666666667	0.000301779077860906
SAKL0C05412g	Sklu	60	-0.25	0.164992539373872	-0.345	0.00380125572026203	-0.13	0.182580095733656	0.0175	0.868742302792943	-0.0225	0.799633489921445	-0.2775	0.0290069229155321	-0.3475	0.00403717405377229	-0.3475	0.00795600628017126
CAGL0M08426g	Cgla	60	0.31	0.0325920460417424	1.3625	0.000424711867355994	1.4	0.0026551134981769	1.6175	0.00117180824529915	1.5825	0.000676218747821371	1.575	0.000357399959976378	1.56	0.00022846921508283	1.5625	7.37274851313602e-05
YALI0C04796g	Ylip	60	0.523333333333334	0.00957390328875602	0.976666666666667	8.77141986835785e-06	1.14666666666667	0.00415223449674158	1.09333333333333	4.83886886753614e-05	1.07	1.07305056856939e-05	1.15666666666667	0.000133919897759269	1.17333333333333	0.000254000132050653	1.15333333333333	0.000627830449244024
KLLA0E24883g	Klac	60	1.29666666666667	0.143735654575528	1.66	0.027813632688421	1.50333333333333	0.0145996782816279	1.43333333333333	0.00751145307728292	1.45666666666667	0.001469896505772	1.47333333333333	0.00125861734974616	1.59	0.00209659466207734	1.56666666666667	0.0036019189031801
YJL163C	Scer	60	1.59666666666667	0.000844456420304388	1.095	0.0125924826868365	1.23	0.0229102281117996	1.58333333333333	0.00015864611898768	1.56	9.21263407840188e-05	1.655	5.84028686556251e-06	1.4975	2.16865938525816e-05	1.295	0.000195384204215982
KLTH0F04862g	Kthe	60	-1.73472347597681e-18	1	0.12	0.03543969920238	0.1675	0.028631958663563	0.2425	0.00496241794870215	0.245	0.00308989053569545	0.166666666666667	0.0382974781280768	0.103333333333333	0.287847105892667	0.0133333333333333	0.872560757972739
KLTH0D16764g	Kthe	61	-0.0025	0.98243157327826	0.035	0.579818271400817	-0.0975	0.194945322950432	-0.3675	0.000750260999832313	-0.335	0.00282508054950978	-0.456666666666667	0.00127336435590404	-0.38	0.00496936960882846	-0.296666666666667	0.0176460013853181
CAGL0L11484g	Cgla	61	-0.05	0.688347256329221	0.145	0.19163332385928	0.475	0.0130347112264949	0.7925	0.00316286302497099	0.815	0.000948315138797977	0.9125	0.000446992639993444	0.965	0.000532981002846114	1.0125	0.00040070809217732
SAKL0G17864g	Sklu	61	-0.0525	0.69450547838007	-1.0925	7.25761012801617e-05	-2.3325	4.63709717850581e-06	-3.2425	7.14497086413228e-07	-3.32	7.26097909293432e-06	-2.7125	0.000171287623709276	-2.075	0.00444730117920418	-1.5825	0.00693695493403085
YML074C	Scer	61	-0.06	0.62185134228158	-0.07	0.42968552886893	0.08	0.513352355318426	-0.0666666666666667	0.424243229258817	-0.355	0.0753521130781627	-0.5025	0.00169202715984488	-0.41	0.00272382521490668	-0.4475	0.0148804746205465
DEHA2D09394g	Dhan	61	0.0733333333333333	0.646981123622183	0.206666666666667	0.0416020085381563	0.193333333333333	0.0825439576884905	-0.0366666666666666	0.706568940782309	-0.463333333333333	0.00150436285980296	-0.933333333333334	5.82319345519376e-05	-1.49333333333333	2.18183737252643e-05	-1.9	1.0314961300317e-06
YALI0E27808g	Ylip	61	0.1	0.310978054997983	0.586666666666667	0.000177511159845846	1.32	0.00484531364224463	1.33333333333333	5.02581578072347e-05	1.35	7.3153345463125e-06	1.24333333333333	0.000279564648069632	1.12666666666667	0.000481404772719216	0.963333333333334	0.00119166765888469
CAGL0M00638g	Cgla	61	-0.126666666666667	0.163338221930168	-0.615	0.000526200707573253	-0.75	0.000674216397872926	-0.86	0.00120000211890203	-0.915	0.00126031110555899	-0.94	0.00156280910690722	-0.9425	0.000819658616520084	-0.9425	0.000383289452048911
KLLA0B04664g	Klac	61	0.16	0.344656280148803	0.543333333333333	0.00588198980138097	0.426666666666667	0.0166746988641906	0.206666666666667	0.16492284885741	-0.146666666666667	0.196762497422332	-0.42	0.00707933481752943	-0.6	0.00666106555530728	-0.55	0.0385255112090431
orf19.1030	Calb	61	0.1775	0.00786510145178666	0.1275	0.0273864469945716	-0.595	0.000529240642188201	-1.62	1.70959140764234e-06	-2.8075	1.83875282411261e-06	-3.3975	2.23792258800042e-07	-3.34	1.02670467530248e-06	-2.52	7.01696696481188e-05
YLR449W	Scer	61	-0.326666666666667	0.0254619288009006	-0.7	0.0121787476131644	-0.98	0.00636683850633848	-1.56333333333333	5.05130880164317e-05	-2.16	1.17984252399595e-05	-2.3375	1.09185440409817e-06	-2.4975	6.88615042348139e-06	-2.3925	9.19718134367285e-05
DEHA2C13728g	Dhan	62	-0.01	0.938688776857267	0.0366666666666667	0.66953865652499	-0.0766666666666667	0.354414048896944	-0.18	0.0415850900482929	-0.283333333333333	0.00631204400784799	-0.326666666666667	0.00419359964018963	-0.34	0.00715001043823091	-0.406666666666667	0.00122579899528241
KLLA0A08470g	Klac	62	0.0233333333333333	0.866478886454486	-0.236666666666667	0.0473947218893957	-0.203333333333333	0.0861651646375084	-0.0566666666666667	0.646455933144213	-0.0366666666666667	0.736225466694808	0.11	0.304454335443965	0.0833333333333334	0.510084584795974	0.173333333333333	0.222796333168879
KLTH0H13068g	Kthe	62	0.1125	0.11793644392194	0.395	0.000168994403059151	0.525	8.2609921660892e-05	0.565	8.70837722586091e-06	0.54	2.80537764404151e-05	0.6	4.36975985994165e-05	0.69	8.03481330236381e-05	0.656666666666667	0.000219067388821978
SAKL0D09834g	Sklu	62	-0.12	0.137079600508496	-0.2525	0.00195058831734543	-0.3075	0.0019285008537014	-0.3975	0.00076543912094735	-0.54	0.000378116899510569	-0.645	0.000335966183360364	-0.7375	0.000451357116395763	-0.74	0.000887665925553149
orf19.6699	Calb	62	-0.1275	0.0266521813262306	0.13	0.0455736365997359	0.48	0.000175703069570156	0.4475	0.000200367269723328	0.095	0.475762578836201	0.12	0.0639477154509062	0.1025	0.207131512963523	0.035	0.778519720665271
YALI0E05049g	Ylip	62	0.146666666666667	0.170428155276468	0.35	0.0209153139632252	0.31	0.295939582025251	0.57	0.00310462423232681	0.683333333333333	0.00134382941194963	0.726666666666667	0.000844429238670148	0.8	0.00301658427333159	0.73	0.00385350827063471
YFR025C	Scer	62	0.303333333333333	0.0626013840735323	0.445	0.0156304568464267	0.233333333333333	0.0909934860485077	-0.0433333333333333	0.761118628823866	-0.34	0.0704908832509853	-0.3975	0.0283463236115256	-0.73	0.00535799957846353	-0.9	0.00243109355344025
CAGL0I09009g	Cgla	62	0.513333333333333	0.00811983155537315	1.5575	0.000772006931846376	0.935	0.00949546189429356	0.66	0.0273178824652842	0.3475	0.267396038261598	0.005	0.987921938727134	-0.1725	0.643770369477233	-0.36	0.247317672318256
YALI0E26059g	Ylip	63	0.00666666666666666	0.963960976647966	-1.00333333333333	8.47165383540669e-06	-1.33333333333333	0.00275712192316119	-1.68666666666667	5.06306020873263e-06	-1.52666666666667	8.97583348738376e-07	-1.65333333333333	0.000128952492570839	-1.76333333333333	0.00014726838526322	-1.83333333333333	0.000270746939126433
KLTH0D14806g	Kthe	63	0.0425	0.550043796861934	0.17	0.00715563335191846	0.31	0.00179212115347646	0.3275	0.000463097553853145	0.2025	0.00745634371152949	0.216666666666667	0.0124015312634369	0.163333333333333	0.123101676118745	0.0833333333333333	0.323022725902948
SAKL0G15840g	Sklu	63	-0.07	0.423030094322017	-0.2525	0.00295791623014949	-0.54	0.000378678336194739	-0.72	7.72586475384194e-05	-0.795	9.49602082071564e-05	-0.865	0.00021788974427798	-0.76	0.000391021025517832	-0.725	0.00095968009401441
DEHA2B07942g	Dhan	63	0.08	0.590258867448033	0.27	0.043798205689617	0.26	0.0278210805533681	0.123333333333333	0.245453639631125	0.0266666666666667	0.712797595607172	-0.0066666666666667	0.948626391897469	-0.06	0.612636494829788	0.05	0.591626635951379
KLLA0B02959g	Klac	63	-0.153333333333333	0.275194615118067	-0.706666666666667	0.00330640841713275	-1.05	0.000227296602289807	-1.32666666666667	4.43498193750248e-05	-1.48333333333333	1.67335167903931e-05	-1.58333333333333	2.7559867541659e-05	-1.62	0.000127026600670263	-1.52666666666667	0.000890520234050187
CAGL0M09911g	Cgla	63	-0.243333333333333	0.0387745926041924	-0.4875	0.00136919030125571	-0.19	0.0472708666517716	-0.055	0.610143925166967	0.08	0.616283685916285	0.225	0.245571276562494	0.2825	0.175426057511733	0.41	0.0274505950432611
orf19.966	Calb	63	0.43	0.000344254120352338	0.1925	0.00664456711470152	-0.465	7.56892113379892e-05	-0.545	7.75134352999584e-05	-0.435	0.00192508080898744	-0.4975	0.000293224431424503	-0.5025	0.000825690537165382	-0.51	0.00684459484736817
YLR405W	Scer	63	-0.87	0.000763160026506678	-0.44	0.0219397132906313	-0.75	0.00542761015987609	-0.776666666666667	0.00447636236699704	-0.73	0.000617442953285214	-0.65	0.000346257791815789	-0.695	0.000926318015783052	-0.6475	0.00186296775995436
YALI0C24321g	Ylip	64	-0.00666666666666667	0.941065790173147	-0.0266666666666667	0.820562039085105	0.106666666666667	0.5707519302411	-0.0633333333333334	0.53964382653745	-0.0766666666666667	0.549786940814995	0.0633333333333334	0.497120380471649	0.0733333333333333	0.483600310214447	-0.0133333333333333	0.898377846504064
DEHA2F08822g	Dhan	64	-0.0166666666666667	0.920821216229056	0.113333333333333	0.258450813476854	0.266666666666667	0.0300938382044343	0.243333333333333	0.0175386849614793	0.363333333333333	0.0032048523356778	0.38	0.00201969387197368	0.34	0.00847134814499864	0.476666666666667	0.00056155590004562
orf19.793	Calb	64	0.0825	0.153625518944732	0.0325	0.568918623557902	-0.2675	0.0142666885825388	-0.3875	0.000754481812058283	-0.61	0.000654360881848311	-0.3975	0.00125634798331369	-0.4875	0.00196158504268361	-0.26	0.128823418314378
KLTH0G18282g	Kthe	64	-0.0825	0.351751481592174	-0.1125	0.0859518523155863	0.0075	0.908609783417775	0.0425	0.526969550195027	-0.0475	0.401028865294784	-0.08	0.285131528009467	-0.04	0.684157714181376	-0.09	0.275951051759638
CAGL0K12496g	Cgla	64	-0.203333333333333	0.0743532919714186	0.09	0.253052024864511	0.2975	0.0100666814378794	0.4125	0.00782480087892513	0.44	0.00603087499710849	0.4925	0.00295535012354252	0.5175	0.00715454069861277	0.6175	0.00335150731948962
SAKL0B01474g	Sklu	64	0.22	0.0583579625136333	0.2175	0.00955964530457821	0.2375	0.0164863579926406	0.325	0.0114143003569624	0.335	0.00176489278683764	0.475	0.00214094321009145	0.49	0.00210610573260797	0.43	0.00539439685844265
YFL029C	Scer	64	0.22	0.0790381989861238	0.345	0.0208688895617526	0.4	0.0624296338152847	0.676666666666667	0.00123280412469601	0.72	0.000772675374025069	0.88	3.34980976537686e-05	0.9025	8.68389699730029e-05	1.045	0.000775058494984701
KLLA0F08877g	Klac	64	-0.23	0.23425481600731	0.0966666666666667	0.47069366967759	0.36	0.0430689490398913	0.52	0.0114395284117989	0.49	0.00600773128773999	0.493333333333333	0.00717128779804014	0.536666666666667	0.0124394193356893	0.573333333333333	0.0144570465584468
CAGL0G03201g	Cgla	65	0.00999999999999998	0.932788902808456	-0.1925	0.0302209684154328	-0.6625	0.000768774799363126	-0.975	0.000237076640342099	-1.1825	0.000285338816303285	-1.345	0.000304852255807815	-1.47	0.000210585243092804	-1.5875	7.45850379447245e-05
SAKL0F06336g	Sklu	65	0.0175	0.898929503859854	-0.02	0.786814204077515	-0.005	0.938196498025053	-0.0475	0.505726625816439	-0.185	0.106595295942307	-0.57	0.00760165996489708	-0.8025	0.000584574504134748	-0.7475	0.000858504194375811
YALI0C08459g	Ylip	65	-0.03	0.770000209986344	-0.15	0.140242793646393	-0.31	0.232307979273009	-0.736666666666667	0.000201033991090743	-1.04666666666667	1.05875447803634e-05	-1.32333333333333	0.000134104506501776	-1.41333333333333	9.55137200023388e-05	-1.36666666666667	0.000395708567239682
DEHA2D02002g	Dhan	65	-0.0633333333333333	0.612663080422321	0.04	0.704645892846942	0.243333333333333	0.0500643303990374	0.32	0.0277080590018582	0.443333333333333	0.00341693320040572	0.376666666666667	0.00978812386588073	0.36	0.024983667199132	0.28	0.0512684123902201
KLTH0E05522g	Kthe	65	0.12	0.265591192423835	0.2025	0.0115979205697167	0.265	0.00163321041419554	0.23	0.0123976984507201	0.1975	0.013701401087386	0.0966666666666667	0.195532014787534	0.08	0.450603144930381	-0.106666666666667	0.241851340388815
orf19.1910	Calb	65	-0.1275	0.199533117914499	-0.5025	0.000380836988309323	-0.755	5.57934953028665e-05	-1.07	7.06745790174578e-06	-1.045	0.000408977283313147	-1.215	5.59464456939998e-06	-1.22	2.48049301786195e-05	-1.1525	0.000512273715569288
KLLA0D15103g	Klac	65	0.326666666666667	0.101652827436714	0.49	0.00490689570077777	0.79	0.000511172376970903	0.966666666666667	0.000162712939663876	1.08	7.57047119077037e-05	1.05333333333333	8.70213070177685e-05	0.94	0.00049929862145588	0.91	0.00246120828280213
YALI0E24981g	Ylip	66	0.00333333333333333	0.971817660474362	0.06	0.554920450302237	-0.103333333333333	0.594040013829194	-0.163333333333333	0.122980274489661	-0.0566666666666667	0.61308714351005	0.0566666666666667	0.512542907219568	0.126666666666667	0.226409848095349	0.16	0.12546833390959
KLTH0E02596g	Kthe	66	0.01	0.906926273899668	-0.075	0.184929301055186	-0.27	0.00627975929260387	-0.3775	0.000267165633293381	-0.51	6.94094166675557e-05	-0.546666666666667	8.46108945375976e-05	-0.616666666666667	0.000143449756981132	-0.51	0.000926014229026895
SAKL0E15356g	Sklu	66	-0.01	0.924230982952785	-0.1225	0.106135088274836	-0.24	0.0177682851376679	-0.1425	0.0650691002813651	-0.2825	0.016195077896559	-0.3425	0.0192973198855666	-0.24	0.0828245018214059	-0.2225	0.0394933850563105
YALI0D10835g	Ylip	66	-0.0133333333333333	0.892556452378831	-0.613333333333334	0.000334272435658452	-1.17333333333333	0.0220196502330521	-1.71	3.24081090847277e-05	-1.65333333333333	4.20786732237127e-06	-1.47	0.000116839239476873	-1.18	0.00038304459906897	-0.863333333333333	0.00116588244771034
orf19.3839	Calb	66	-0.015	0.753030472574126	1.25	1.77184446722615e-06	2.4	1.39829415792411e-07	2.3925	3.15817415146044e-07	2.365	2.89253100156339e-06	2.2275	4.01942400897249e-07	2.1275	1.33739145042036e-06	1.8075	0.00173278454227336
KLLA0E04049g	Klac	66	-0.0166666666666667	0.951357939356561	-0.186666666666667	0.164818869535584	-0.166666666666667	0.168874971274477	-0.256666666666667	0.0692645365536446	-0.253333333333333	0.0751964899346864	-0.233333333333333	0.111626834608062	-0.226666666666667	0.13966007059831	-0.18	0.247732478402313
orf19.5716	Calb	66	0.0175	0.778784594084477	0.475	0.00145735394619688	1.7075	5.81836729211677e-05	2.0825	3.66125099037218e-05	2.21	1.47670670519127e-05	2.2125	1.4521770623563e-05	2.1225	8.82050067229783e-06	1.635	0.00297884151085114
orf19.5542	Calb	66	0.02	0.725337190106946	0.4575	0.00104351719201546	1.715	2.16156754210772e-05	2.0375	2.59966052993426e-06	2.16	3.99987137311138e-06	2.0925	3.17059437566391e-07	2.125	1.41113011713318e-06	1.7025	0.00284168221563817
YALI0D10967g	Ylip	66	-0.0233333333333333	0.868718365399011	-0.696666666666667	0.000291341574821228	-1.24666666666667	0.012287842867739	-1.43	3.16007975870138e-05	-1.33	1.49661255466747e-05	-0.976666666666667	0.00162984838700338	-0.61	0.0170585886145568	-0.0900000000000001	0.655409472607013
orf19.853	Calb	66	-0.025	0.621517870008669	0.165	0.0340584396453961	0.205	0.00741453415667795	0.3875	0.000775856166016497	0.885	0.00136604268584705	0.9825	4.80345932105232e-05	1.1325	5.10227552295114e-06	0.7575	0.0223344776364786
CAGL0E01419g	Cgla	66	0.0266666666666667	0.756480883228786	0.3525	0.00454498023569137	0.4275	0.0108312066918478	0.6	0.00766181769046788	0.65	0.00479154884934007	0.77	0.00551286332363802	0.8275	0.00162812519692928	0.8375	0.000749970569169747
DEHA2A03256g	Dhan	66	-0.0266666666666667	0.842669733782974	-0.07	0.366469388067883	-0.09	0.313253917212983	7.01080146077341e-18	1	-0.0433333333333333	0.571974619418887	-0.0333333333333333	0.748622869032969	-0.08	0.386497957770467	-0.0666666666666667	0.534391082667212
YALI0C14938g	Ylip	66	0.03	0.73164597644468	-0.00333333333333334	0.976132433009206	-0.28	0.233224229515353	-0.22	0.048917316219007	-0.323333333333333	0.0128672748319797	-0.403333333333333	0.011876768205551	-0.383333333333333	0.0151784948148069	-0.403333333333333	0.0088606167350762
orf19.5585	Calb	66	-0.03	0.667019057739792	0.405	0.00113407336859069	1.3025	7.90574606686519e-06	1.565	1.06515196076596e-06	1.7025	3.57676869375066e-06	1.6275	1.02047283803514e-06	1.63	1.6604734354741e-06	1.245	0.00238167250703245
DEHA2E17556g	Dhan	66	0.0333333333333333	0.836796867253083	0.03	0.743983745103945	-0.0166666666666667	0.840561124386005	-0.1	0.288386075065502	-0.133333333333333	0.141066388493987	-0.136666666666667	0.172216117350804	-0.123333333333333	0.181118501862833	-0.156666666666667	0.0818995610540328
DEHA2A06842g	Dhan	66	-0.0333333333333333	0.81537645263668	-0.05	0.601372087793724	-0.11	0.161245072949554	0.0233333333333333	0.747322924251154	0.113333333333333	0.121125184778686	0.13	0.126956552361149	0.216666666666667	0.025900173939621	0.276666666666667	0.0139745618423706
DEHA2C08074g	Dhan	66	-0.0366666666666667	0.753066734877162	-0.0466666666666667	0.521784693598648	0.0433333333333333	0.579967077111237	0.3	0.0092556182967397	0.58	0.000746076557138996	0.73	0.000194311740370714	0.753333333333334	0.000711440166007997	0.826666666666667	6.62117691374246e-05
DEHA2C17886g	Dhan	66	-0.0366666666666667	0.770334157013444	-0.14	0.103638121842894	-0.106666666666667	0.238828806966115	-0.14	0.149947911198734	-0.283333333333333	0.0188613294899748	-0.47	0.00413432011328584	-0.33	0.0696184930507445	-0.296666666666667	0.012491508933617
YALI0E11715g	Ylip	66	0.04	0.715225346762162	0.31	0.0162660715754101	0.41	0.216484272953715	1.18	5.97547148901524e-05	1.26333333333333	6.52103832662673e-06	1.55333333333333	4.23833495247867e-05	1.61666666666667	0.000645377257511082	1.30333333333333	0.00253567973384975
CAGL0E01881g	Cgla	66	-0.04	0.613613702531659	-0.075	0.227644506662337	-0.0375	0.682642978734733	-0.0225	0.828358088245628	0.015	0.883192526210971	-0.0325	0.74127890699782	-0.0725	0.445007609356237	-0.1275	0.167172883750863
DEHA2A11858g	Dhan	66	0.0433333333333333	0.724523796711	0.236666666666667	0.0464955957720238	0.513333333333334	0.0151063090698383	0.9	0.00227860045046298	1.12666666666667	0.00025245000670357	1.31666666666667	9.83195021014674e-06	1.36666666666667	3.15660663108456e-05	1.33333333333333	4.54684919751652e-06
orf19.6001	Calb	66	0.045	0.382154844136869	0.03	0.539239085885941	0.37	0.00161670228580247	0.7925	0.00140850971199331	0.535	0.00112981441997209	0.51	0.000967715417070041	0.5275	0.00595734247233958	0.5025	0.00985808854105786
KLLA0D15917g	Klac	66	0.0466666666666667	0.726220979478673	0.0633333333333333	0.491076810801022	0.0766666666666667	0.493221637191576	0.106666666666667	0.343541070278768	0.18	0.126819949517691	0.0666666666666667	0.61464937279166	0.286666666666667	0.0511132906475006	0.296666666666667	0.0709732171530363
KLLA0D05929g	Klac	66	-0.0466666666666667	0.788550127826311	0.156666666666667	0.178701547209831	0.706666666666667	0.00059162836910796	1.01	8.22916692708574e-05	1.15333333333333	4.02466013047319e-05	1.19333333333333	6.97233960356592e-05	1.18	0.00041576277580225	1.21666666666667	0.000922719025393739
SAKL0G07524g	Sklu	66	0.055	0.526900892458257	-0.205	0.00833854633241956	-0.4975	0.000860059376289731	-0.825	8.64389513456371e-05	-0.9825	4.96602117953017e-05	-1.1	0.000112344379039133	-1.015	0.000294721497533727	-0.98	0.000349809701505146
YIL015W	Scer	66	-0.0566666666666667	0.585275435136287	-0.035	0.579389244177591	-0.27	0.230026866834545	0.156666666666667	0.113420048893865	0.2675	0.0761112178150486	0.3725	0.0131207001274614	0.42	0.0097815551224925	0.58	0.00168901774090321
SAKL0H15664g	Sklu	66	-0.0625	0.446912246554105	-0.3575	0.00261722624103986	-0.3575	0.000683360229120916	-0.21	0.0110699473767342	-0.1375	0.115049626863121	-0.145	0.0971505160177559	-0.1625	0.065297471828782	-0.1825	0.0435512092236225
YALI0B20174g	Ylip	66	0.0666666666666667	0.4312904796387	0.136666666666667	0.188266728895874	0.0266666666666667	0.924201128866672	0.313333333333333	0.0102147308975922	0.263333333333333	0.0312827611679598	0.1	0.399389345715553	0.163333333333333	0.144823116221326	0.0866666666666667	0.401644872928409
CAGL0E01815g	Cgla	66	-0.0666666666666667	0.447760113534613	0.5525	0.00263134033703499	0.785	0.00873832745026047	1.135	0.00132456759058455	1.2825	0.00178138414096263	1.3825	0.000721817519315822	1.4125	0.000495582415511478	1.5425	7.59364039906049e-05
DEHA2D06710g	Dhan	66	-0.0666666666666667	0.639445129403599	0.04	0.694817573892054	0.193333333333333	0.0554136702103403	0.28	0.013049229156566	0.293333333333333	0.0325479501672716	0.2	0.0449479297945436	0.37	0.00270054118683597	0.336666666666667	0.00453892033449894
YALI0D01331g	Ylip	66	-0.07	0.490847475494646	-0.0866666666666667	0.387983698406497	-0.356666666666667	0.286174369996355	-0.103333333333333	0.31756917745566	-0.0333333333333333	0.777885880502023	-0.0666666666666667	0.526518305201291	-0.0833333333333334	0.488297106236316	-0.0833333333333334	0.45626491075489
SAKL0H00330g	Sklu	66	-0.0825	0.336369688229438	-0.2825	0.0282768627682279	-0.1475	0.14557476471148	0.1075	0.313310271808842	0.3975	0.00896042820149431	0.5025	0.000982348119939979	0.4975	0.00177950946926989	0.4825	0.00271881417543995
YALI0E34331g	Ylip	66	0.0833333333333333	0.30513368038019	0.42	0.00205607061216751	0.183333333333333	0.425032054568877	0.333333333333333	0.00728993770064325	0.27	0.0279164387610182	0.2	0.0829390141508234	0.146666666666667	0.152385947927655	0.0433333333333333	0.646088511165129
orf19.852	Calb	66	0.085	0.218029875194213	0.47	0.000174101541078805	0.9325	7.5841200602351e-06	1.025	3.414922869091e-06	1.0575	3.03393927762014e-05	0.9525	1.17594728569951e-05	0.8025	0.000190020241610959	0.605	0.0332885548078065
orf19.2082	Calb	66	-0.0875	0.161752401457222	-0.305	0.0196316514812808	-0.36	0.00139920157170797	-0.6275	0.00227935313792957	-0.5375	0.000955058394121895	-0.505	0.00412866798322547	-0.445	0.00398902484892746	-0.4525	0.00676367389539413
YALI0B00374g	Ylip	66	-0.1	0.550463508337335	-0.38	0.0289183081518101	-1.00333333333333	0.0265292665545695	-1.68333333333333	3.55713229204069e-05	-1.72	5.58190800720702e-06	-1.95	0.000116098009564975	-2.04	6.08226372442252e-05	-2.00333333333333	0.000367182789865558
YALI0C08547g	Ylip	66	-0.103333333333333	0.2637974338063	0.05	0.720264896354104	-0.26	0.325322942144583	0.0166666666666667	0.880016006163224	-0.0966666666666667	0.499167239359356	-0.273333333333333	0.0434081594703661	-0.333333333333333	0.0232481740467102	-0.37	0.0241170987624925
orf19.5714	Calb	66	0.105	0.0727269272459028	0.5825	0.000668352873766505	1.325	2.91216022981913e-05	1.4325	1.76602165119597e-05	1.445	1.94639688880678e-05	1.355	2.0239601952604e-06	1.3075	7.40941053277725e-06	0.9225	0.00993855936810678
KLTH0F06754g	Kthe	66	0.1075	0.105490995218743	0.19	0.00264704598974355	0.1475	0.043775055683558	0.2575	0.00441405825047856	0.2675	0.00127484033762666	0.303333333333333	0.00185955473689594	0.16	0.157396493491272	0.306666666666667	0.00713627819567849
orf19.242	Calb	66	-0.1125	0.13181607409766	-0.0725	0.357048268478029	0.07	0.502747054810783	-0.1025	0.424287592107968	-0.0525	0.635396386758406	-0.3475	0.054147314211528	-0.1825	0.105623605372809	-0.34	0.0958977524267174
SAKL0C02970g	Sklu	66	-0.115	0.4453472074183	-0.8125	0.00169884670023767	-1.345	0.00018275453585014	-1.305	0.000268396473950681	-0.9425	0.00348219426650441	-0.7275	0.0185565109968848	-0.4075	0.0708336466689123	-0.13	0.430326324961229
YALI0E33363g	Ylip	66	-0.123333333333333	0.260063516165841	-0.28	0.0135662182587048	-0.57	0.0389938361671544	-0.606666666666667	0.000685717558543338	-0.516666666666667	0.000859961284082118	-0.59	0.00113662701754524	-0.61	0.00205015083017938	-0.593333333333333	0.00386039678646831
orf19.6481	Calb	66	0.13	0.0485103922678171	-0.3075	0.000863712047797109	-0.715	4.64470372662731e-05	-0.665	1.55938927052983e-05	-0.515	0.000599996720570343	-0.41	0.000607389144496092	-0.4225	0.00160549052912172	-0.375	0.021519084233878
CAGL0E01749g	Cgla	66	-0.14	0.0983176916379451	-0.2225	0.0422096648569667	-0.145	0.112293679103906	-0.1875	0.060346392581649	-0.19	0.0860537055098978	-0.1575	0.117851879129719	-0.14	0.167550801218126	-0.0875	0.366192802362672
YALI0E22374g	Ylip	66	0.15	0.232482962685798	-0.31	0.0290732036362341	-1.21333333333333	0.0216532920476305	-1.90666666666667	2.02093953451806e-05	-1.89333333333333	2.72388252943679e-06	-1.74	4.05310191617974e-05	-1.43666666666667	0.000242414248344525	-1.04666666666667	0.0011776140598094
orf19.1891	Calb	66	-0.15	0.0154460717012032	0.06	0.307132123032421	1.4175	1.10256782090927e-06	1.995	1.39216947945246e-07	2.4325	3.50396421393421e-06	2.555	2.43439231204306e-07	2.5775	1.02670467530248e-06	2.5525	3.5437003375318e-05
YALI0B00132g	Ylip	66	-0.15	0.314741843608145	-0.336666666666667	0.0136665902531775	-0.46	0.0530779495608048	-0.533333333333333	0.00317621854357598	-0.393333333333333	0.011054002997091	-0.416666666666667	0.00752201172667562	-0.313333333333333	0.0157542390343347	-0.51	0.0130981443387635
orf19.6928	Calb	66	-0.155	0.0157165702103357	-0.5775	3.02627683523807e-05	-0.75	5.8342560048424e-06	-0.6075	5.33582375869005e-05	-0.4125	0.017507663073427	-0.42	0.000595911583278446	-0.3275	0.00266578463705567	-0.255	0.0645477019926673
YALI0D14300g	Ylip	66	-0.156666666666667	0.128140832538635	-0.0933333333333333	0.371634943958144	0.0133333333333333	0.959722544130657	0.34	0.0262060940800739	0.4	0.0865465969386675	0.243333333333333	0.263789810450211	0.0566666666666667	0.723593199755227	-0.0266666666666667	0.891170398108978
YALI0F27071g	Ylip	66	0.163333333333333	0.0752338890370583	0.683333333333333	0.000148141974543131	1.11	0.00766134474471379	1.04	7.81819667021314e-05	1.08666666666667	7.95854369542355e-06	1.34333333333333	6.83732663238921e-05	1.57	0.000147175041076794	1.57	0.000251172153216506
YALI0F10549g	Ylip	66	-0.166666666666667	0.214059500950965	-0.0966666666666667	0.472411053127262	-0.72	0.123560742689287	-0.456666666666667	0.00399370002726764	-0.14	0.20849799830894	0.0633333333333334	0.502112414474533	-0.00666666666666666	0.965139599699341	-0.173333333333333	0.403878691809203
SAKL0F07172g	Sklu	66	-0.1675	0.0519311005386264	-0.615	0.000258365628063555	-0.77	9.38517251843396e-05	-0.7625	0.000144712786532951	-0.605	0.00298637250264926	-0.535	0.00514841511452715	-0.4625	0.0146152537763838	-0.4025	0.0146683797989327
CAGL0A02431g	Cgla	66	0.17	0.135908492912417	0.275	0.0789769491869072	0.4425	0.0584110397127807	0.5125	0.0644697128647295	0.69	0.012453415147707	0.71	0.0224979686145249	0.745	0.0202269442115893	0.785	0.0168328372839576
YALI0A02002g	Ylip	66	0.173333333333333	0.0882626645750234	0.443333333333333	0.00252806794045557	0.29	0.419250407746264	0.333333333333333	0.0117336994042912	0.243333333333333	0.0487213399661155	0.146666666666667	0.174640097155218	0.106666666666667	0.302768367662732	0.18	0.104386900891002
KLTH0D11264g	Kthe	66	0.175	0.034917025709025	0.99	1.13200596362442e-06	1.42	2.21136945117214e-07	1.705	5.46983715386091e-09	1.8025	1.00019628220458e-07	1.82666666666667	8.35786775854496e-08	1.86666666666667	6.23073624440448e-08	1.64666666666667	2.21283068510396e-06
KLLA0F22088g	Klac	66	0.196666666666667	0.229648538752174	0.0766666666666667	0.434697409603084	0.223333333333333	0.0446317090405804	0.27	0.0382050197980208	0.36	0.0170492784272994	0.39	0.0157270983837826	0.38	0.0276522274932041	0.38	0.0603749276824684
CAGL0M04191g	Cgla	66	0.2	0.0983176916379451	0.43	0.024802322728689	0.9725	0.00716928989311045	1.4375	0.00473504385326315	1.8525	0.00211148315198673	1.985	0.00268006971005329	2.0725	0.00131028716469773	2.155	0.000659506824214038
YALI0C10135g	Ylip	66	-0.203333333333333	0.0752853695423545	0.126666666666667	0.249636140114201	0.29	0.20055268315494	0.37	0.00548927782363147	0.16	0.154976236241605	-0.183333333333333	0.0851887225659746	-0.266666666666667	0.0280988845106331	-0.31	0.0561396876371894
YGL258W-A	Scer	66	0.22	0.089854474480646	0.3	0.0251602411944124	0.31	0.372491892903717	0.773333333333334	0.00223487456377417	0.945	0.000229631057524679	0.95	6.64988006397138e-05	0.905	0.000217284494587233	0.775	0.000999635526889764
YALI0B05654g	Ylip	66	-0.253333333333333	0.0374183740496929	-0.103333333333333	0.399014655898696	0.136666666666667	0.544603859660324	0.803333333333333	0.00065784482425213	1.29	8.91051458859298e-06	1.50666666666667	0.000111806988226958	1.73	0.000211017943586959	1.72	0.0012028928692643
CAGL0J02288g	Cgla	66	0.26	0.0282245385770217	0.71	0.000309174676794749	0.895	0.000613575675087087	1.145	0.000325992818281831	1.205	0.000186734868625713	1.285	0.000205414078378937	1.3625	0.000210585243092804	1.425	8.98209996869067e-05
YALI0E25784g	Ylip	66	-0.266666666666667	0.0238608771798839	-0.166666666666667	0.157785910631782	-0.35	0.216834982098644	-0.34	0.0088388177851937	-0.233333333333333	0.0602638406594027	-0.243333333333333	0.0681726658947526	-0.376666666666667	0.0490590221572854	-0.41	0.0207284330677415
CAGL0E01859g	Cgla	66	0.29	0.0147304156788185	0.605	0.000228026363061403	0.6925	0.000726879218439854	1.065	0.000233296285094299	1.2125	0.000369632720521181	1.3675	0.000416376994302643	1.4325	0.000408868329773075	1.55	0.000117950992722849
SAKL0H06512g	Sklu	66	0.2975	0.0199554148358723	1.705	1.17244032606357e-05	2.405	1.09742429628619e-06	2.6825	1.00238107442225e-06	2.8775	6.71481822305084e-06	2.85	1.97169037013597e-05	2.735	0.000107991836374119	2.51	0.000157542194043825
KLTH0G12386g	Kthe	66	0.305	0.00812627949082734	0.58	8.37832768652411e-05	0.595	5.59268911271605e-05	0.615	7.30614287622273e-06	0.63	2.36471207391474e-05	0.536666666666667	0.000150013554972713	0.59	0.000204988115868592	0.453333333333333	0.00272643999026152
YDR349C	Scer	66	-0.306666666666667	0.0237295236662139	-0.135	0.281081319334269	-0.15	0.218307047438118	-0.103333333333333	0.223834196853896	-0.0575	0.605318727504904	-0.0175	0.846027440868545	0.0825	0.335199144402482	0.085	0.526266060481839
CAGL0E01837g	Cgla	66	0.346666666666667	0.0572888414166507	0.69	0.00144503223755894	0.6375	0.00591655698354423	0.7625	0.00908625780413268	0.7625	0.00540332947946067	0.825	0.00868965175496273	0.8775	0.00390437481902557	0.8875	0.00262671549687045
CAGL0E01793g	Cgla	66	0.366666666666667	0.0180837027438941	0.7175	0.000463061940516782	0.575	0.0039330924819395	0.5625	0.00643209764736397	0.5125	0.00911525018242283	0.5575	0.0040652644624335	0.6025	0.00198688170609228	0.5	0.00308453113254803
orf19.756	Calb	66	-0.3825	0.00403044389059372	-1.0925	6.78409987970305e-05	-1.7725	6.43530555336332e-06	-2.045	1.78549336081991e-05	-2.175	1.1897290672625e-05	-2.3125	2.39436943361638e-05	-2.205	2.20077217105174e-05	-1.855	0.000908869518645998
YLR121C	Scer	66	0.526666666666667	0.0363985857826212	0.855	0.0149459395845301	0.0166666666666667	0.951654214245836	-0.0233333333333332	0.934136753586732	0.16	0.433239399882623	0.5175	0.00587332363182731	0.5075	0.0231896093417427	0.5025	0.0662349507425682
YIR039C	Scer	66	0.68	0.00821624302336529	1.05	0.0112107942791754	1.40666666666667	0.00972221453401657	2.07666666666667	0.000117348769450642	2.2225	8.41212035377257e-06	2.37	2.5961941120416e-06	2.1275	1.07090094207263e-05	1.9125	9.19718134367285e-05
YDR144C	Scer	66	-0.683333333333333	0.00142823940517906	-0.765	0.0143138965199026	-1.01	0.00457872423131206	-1.38666666666667	6.07126790335924e-05	-1.7275	6.85426717717074e-06	-1.9575	2.29614135779656e-06	-2.185	1.37785166302409e-05	-2.2775	9.19718134367285e-05
CAGL0M02211g	Cgla	66	0.753333333333333	0.00646896350959231	1.7925	0.000217515751364699	2.095	0.00042464962162908	2.2625	0.000257462084097465	2.3375	0.00023159336653697	2.29	0.000236840504710006	2.375	0.000210585243092804	2.2925	6.54655895876667e-05
CAGL0E01771g	Cgla	66	0.786666666666667	0.00646896350959231	0.89	0.00316397188103273	0.8375	0.0169038569948163	0.975	0.00450799105412795	0.86	0.00282878021705647	0.685	0.00867713964334884	0.555	0.0370387511165368	0.47	0.129925686314956
YPL154C	Scer	66	1.07666666666667	0.00032645265778538	1.25	0.0105455216090037	1.55666666666667	0.00202762596171789	1.64	4.47728892331774e-05	1.615	1.1230155673097e-05	1.6775	1.98811891063748e-06	1.6475	1.18433797910377e-05	1.63	6.60030410184045e-05
CAGL0E01727g	Cgla	66	2.1	0.00417973301076751	2.885	0.000139748905341665	2.9175	0.00024376623327576	2.9175	0.000380814801579191	3.0675	0.0005197773669716	3.0325	0.00104031673073994	2.955	0.000637343021988221	2.795	0.000259723667951165
YLR120C	Scer	66	2.69333333333333	4.10777530754141e-05	1.755	0.0103675131635183	1.82	0.00201871604730799	2.21333333333333	3.02142417085435e-05	2.645	4.77025111227556e-06	2.8225	7.23083373725979e-07	2.9225	4.12526497841575e-06	2.995	3.52569330050381e-05
DEHA2F15466g	Dhan	67	0.0166666666666667	0.908486694707971	-0.18	0.0817915663271829	-0.356666666666667	0.00885197585284626	-0.41	0.00409121006032836	-0.413333333333333	0.00154209433907903	-0.403333333333333	0.00160129068050759	-0.376666666666667	0.00317587876490987	-0.373333333333333	0.00244090520212779
KLTH0E15026g	Kthe	67	0.025	0.750885702561081	-0.025	0.628754072944867	-0.0075	0.904161900685676	0.0325	0.655572311028843	-0.03	0.648452622965086	0.01	0.892525424357684	-0.116666666666667	0.286209482689009	0.0166666666666667	0.870342980608233
KLLA0B11924g	Klac	67	-0.0333333333333333	0.793233794286693	-0.0133333333333333	0.896302665259477	0.18	0.090847357812301	0.256666666666667	0.0463402048959513	0.44	0.00504843967776136	0.483333333333333	0.00376170217273676	0.48	0.00968442897472293	0.43	0.0373440777152976
YALI0E33774g	Ylip	67	-0.0633333333333334	0.398125473463181	0.216666666666667	0.0538320347812221	0.483333333333333	0.0761118398487935	0.863333333333334	9.5447336402497e-05	0.986666666666667	1.61797331677892e-05	1.18333333333333	7.93166897958199e-05	1.26333333333333	0.000131749196314475	1.18666666666667	0.000522573444474972
CAGL0H08437g	Cgla	67	-0.103333333333333	0.377337049026735	-0.0875	0.270912573484872	-0.065	0.418214703682655	-0.055	0.595295798595744	-0.06	0.582808947898369	-0.005	0.965210360892872	0.0675	0.57522061116819	0.0275	0.81099451620947
orf19.130	Calb	67	-0.115	0.0886694978423187	0.11	0.063131690180484	0.6725	1.33230937894537e-05	0.91	2.23502887718773e-05	0.89	0.000120086538665647	0.905	1.48875660430803e-05	0.9025	9.33254467970227e-05	0.7625	0.00411027297715566
SAKL0B07326g	Sklu	67	0.13	0.203097999147133	0.4375	0.000375039461656114	0.625	9.99230564675962e-05	0.765	4.16741256522381e-05	0.7225	9.04941257124787e-05	0.645	0.000967254530872692	0.4475	0.0124036797121404	0.3125	0.0197345524208948
YBR097W	Scer	67	0.21	0.0785987485830762	0.155	0.0876610200438687	0.16	0.307814902918009	0.106666666666667	0.303256668137079	0.09	0.43764771006142	0.0625	0.5144966045181	0.01	0.9188207622631	0.0375	0.745807583633127
orf19.6888	Calb	68	-0.0025	0.963388634065354	0.415	0.000104110091591462	1.2875	1.27053917073764e-06	1.5225	5.3120589088029e-07	1.4825	9.13383887218784e-06	1.375	3.05496657373433e-06	1.3925	7.17770096022546e-06	1.08	0.00210555157819801
SAKL0G07634g	Sklu	68	-0.0025	0.985068054858913	0.155	0.043570480935781	0.305	0.0042996692908877	0.355	0.00350628267107911	0.3325	0.00656536035301818	0.3525	0.00639903694405068	0.325	0.00925886617148706	0.295	0.0110771235833608
DEHA2E13266g	Dhan	68	0.00333333333333333	0.97721380668158	-0.0833333333333333	0.29447577986704	-0.153333333333333	0.0712344725889048	-0.136666666666667	0.106121834012621	-0.146666666666667	0.0682902672045595	-0.16	0.0706888906820623	-0.163333333333333	0.0747823349357231	-0.143333333333333	0.0949115922814852
DEHA2F27214g	Dhan	68	0.00333333333333333	0.97721380668158	0.04	0.605902154592978	0.153333333333333	0.119326361134611	0.24	0.0272448181393095	0.29	0.00584400334861934	0.36	0.00335721331772703	0.41	0.00323969555812614	0.363333333333333	0.00241200640943502
DEHA2E23672g	Dhan	68	-0.00333333333333334	0.97721380668158	0.186666666666667	0.0489583508140686	0.48	0.00472467205423353	0.82	0.000499432365083833	1.06666666666667	5.69585647194113e-05	1.23333333333333	7.90827527669594e-06	1.3	2.18035341197994e-05	1.24	6.53963762075912e-06
orf19.5380	Calb	68	-0.005	0.927702643588541	-0.155	0.0149602804369073	-0.18	0.02205973186654	0.0475	0.482072220994368	0.125	0.133749806222159	0.23	0.00808994690589148	0.2175	0.0371209765916104	0.1575	0.169184843948591
YCR106W	Scer	68	-0.00666666666666666	0.949987666463092	0.485	0.0147860233874346	0.536666666666667	0.0157580257922349	0.893333333333334	0.000386347949603613	0.8775	0.00014815280185995	0.815	0.000121285691728396	0.7	0.000191339502009123	0.5625	0.00370575868411311
DEHA2E08580g	Dhan	68	0.00666666666666667	0.958427945304801	0.0633333333333334	0.381437379433833	0.12	0.138250511735225	0.133333333333333	0.104961179146581	0.186666666666667	0.0354790614169149	0.256666666666667	0.0159715097657829	0.246666666666667	0.0242774755574344	0.28	0.013527912378112
DEHA2B11638g	Dhan	68	0.01	0.936116150145715	0.0166666666666667	0.832123185056484	0.14	0.157480905845093	0.31	0.0215546876330168	0.39	0.00430550396464176	0.483333333333333	0.000784952160621709	0.523333333333333	0.000888644061596345	0.55	0.000280001225150336
DEHA2B08800g	Dhan	68	-0.01	0.936116150145715	-0.253333333333333	0.0632432893101571	-0.46	0.0132586095368628	-0.513333333333333	0.00351732870512183	-0.503333333333333	0.0010674729707498	-0.513333333333333	0.00124411561288626	-0.44	0.0062004201845449	-0.333333333333333	0.014955554959666
CAGL0K11902g	Cgla	68	0.02	0.835998034591381	0.2375	0.0199600355191903	0.2325	0.0179085374840503	0.295	0.0172941478984828	0.335	0.0240952385484644	0.4025	0.0114998962914625	0.4575	0.0100360178557116	0.49	0.00536469243119513
DEHA2E00154g	Dhan	68	0.02	0.874898628778315	-0.0366666666666667	0.618966470553921	-0.08	0.355252642688153	-0.143333333333333	0.0888247807651418	-0.15	0.0576632576844026	-0.216666666666667	0.0248854884848403	-0.3	0.00693041759891601	-0.253333333333333	0.0111083536054887
DEHA2B11616g	Dhan	68	-0.02	0.897889929309329	0.256666666666667	0.117203866909047	0.833333333333333	0.0121565824916203	1.42333333333333	0.00114770064910537	1.78666666666667	0.000127855427958028	2.07333333333333	4.21449324541128e-06	2.22	1.32414118995523e-05	2.26666666666667	1.28075772285937e-06
KLTH0H11704g	Kthe	68	-0.02	0.806769635856208	0.16	0.0123959906834783	0.2625	0.00307583474144622	0.4275	0.000332074525173216	0.3675	0.00036640068823057	0.406666666666667	0.000299876857453408	0.26	0.0200996179678296	0.336666666666667	0.00463667666933194
KLTH0C07480g	Kthe	68	-0.0225	0.733996280819077	-0.2075	0.00166313997937379	-0.295	0.000670041642384734	-0.22	0.00717692296961237	-0.2925	0.00134961940751881	-0.256666666666667	0.00449294136267992	-0.31	0.0103040825923909	-0.196666666666667	0.0472352794108242
orf19.5548	Calb	68	0.025	0.679707041235644	-0.04	0.425311996222449	-0.0275	0.621836563661492	0.0425	0.446135187807281	0.025	0.759915356642688	-0.0225	0.756461795053255	0	1	-0.075	0.544205100422746
orf19.7372	Calb	68	0.03	0.533874348750736	0.2575	0.000997576225750758	0.475	5.65016360441301e-05	0.6525	2.5973635562278e-05	0.4875	0.000888078493326322	0.44	0.000280510131224741	0.3925	0.0022850543153926	0.265	0.0733682995888987
SAKL0B01870g	Sklu	68	-0.03	0.711395725633327	0.1225	0.0382456254078073	0.235	0.00632268627433519	0.335	0.00185812278719234	0.39	0.00126053779353542	0.1375	0.146577886489469	0.0825	0.439414433891604	0.14	0.252385238587744
orf19.5940	Calb	68	0.0325	0.55288614645663	0.1925	0.0050830007727028	0.7875	2.31152244820263e-05	0.96	4.49642341793057e-06	1.0775	2.62974222938144e-05	0.9725	7.3608246784304e-06	0.9375	3.85507504173514e-05	0.6375	0.0214165975136481
orf19.2646	Calb	68	-0.035	0.471764633929973	-0.07	0.162117013749334	0.8825	1.38864994397469e-05	1.185	1.12094649286906e-05	1.24	1.75148787212814e-05	1.2325	2.65672021302217e-06	1.15	1.88148230612787e-05	0.8825	0.00353979168089526
DEHA2C15444g	Dhan	68	-0.0366666666666667	0.770334157013444	-0.0833333333333334	0.271559603667048	0.0433333333333333	0.636949385861507	0.193333333333333	0.085216165107176	0.27	0.019249539175796	0.346666666666667	0.00696973543800375	0.353333333333333	0.00842188333440925	0.363333333333333	0.00442656125075766
SAKL0D14520g	Sklu	68	-0.0375	0.69966322539352	0.0625	0.302778465165258	0.115	0.097053637281578	0.11	0.0838309493806218	0.025	0.698373074748063	0.0275	0.732673887615521	-0.055	0.450779745780881	-0.1275	0.116335359502454
DEHA2A03586g	Dhan	68	0.04	0.753474277885796	0.18	0.0829238598925835	0.533333333333333	0.00887889559534481	0.813333333333333	0.00166998093813834	1.04333333333333	0.000250005806304646	1.17333333333333	4.24222059511311e-05	1.22	9.56283617919755e-05	1.25666666666667	1.05293778180875e-05
DEHA2B11594g	Dhan	68	0.0433333333333333	0.699851745398564	0.03	0.695918241394743	-0.05	0.488149350834084	-0.0533333333333333	0.46084954310604	-0.0166666666666667	0.808496612282544	0.0766666666666667	0.351723381281247	0.136666666666667	0.111376917452288	0.223333333333333	0.0190103581187792
DEHA2C00748g	Dhan	68	0.0433333333333333	0.718759582976595	-0.0533333333333333	0.53450346539201	-0.0966666666666667	0.217807778853031	-0.146666666666667	0.0741134599174091	-0.33	0.00327992104738242	-0.416666666666667	0.00112180864859924	-0.44	0.00133086208736313	-0.433333333333333	0.000881017639370134
orf19.3405	Calb	68	-0.0525	0.252618909220254	0.0025	0.959408413916908	0.4475	0.000130407535522169	0.5775	4.84813270261663e-05	0.555	0.000270505033876635	0.5225	0.000114706024997501	0.57	0.000131713098063754	0.345	0.0218728526770142
DEHA2A04400g	Dhan	68	0.0533333333333333	0.686568591878108	-0.0166666666666667	0.854462836661208	0.03	0.710928851000383	0.07	0.370273989747119	0.0733333333333333	0.331039320135947	0.233333333333333	0.0152793191315334	0.25	0.016156729139536	0.33	0.00532070106401388
orf19.6781	Calb	68	-0.055	0.43865564096881	0.0275	0.66986827307262	0.36	0.00231459546255259	0.5475	0.00160477231178942	0.2225	0.145635138905056	0.2925	0.0246411829555206	0.1925	0.177452833759856	0.2	0.361897236497319
KLLA0F04213g	Klac	68	0.06	0.644766158678896	0.17	0.129561574385086	0.226666666666667	0.0432766021487788	0.26	0.0412678347729237	0.226666666666667	0.0602285966120453	0.15	0.187391510378505	0.08	0.527222830541215	0.01	0.94440974808278
YOR363C	Scer	68	-0.0633333333333333	0.550445663130945	0.065	0.446975458491155	0.286666666666667	0.0533535956555636	0.48	0.00266731092988992	0.6525	0.000830579792317519	0.585	0.0011863247066486	0.7275	0.000379141027707554	0.78	0.000532018970899404
YAL051W	Scer	68	0.07	0.560765703006223	0.015	0.81135619660494	0.143333333333333	0.222779082557942	0.256666666666667	0.0405987513602646	0.3525	0.0102192393849375	0.2775	0.0244703489327644	0.4275	0.00288626673182369	0.4525	0.00447052066795344
orf19.5133	Calb	68	0.0725	0.281527008289754	2.1	4.64230215760514e-06	3.0475	1.8661504027527e-07	2.8925	1.38132763345219e-07	2.3725	9.71705118299315e-06	2.2125	1.05419592258687e-06	2.0875	4.32371095885e-06	1.9925	0.000418511933855728
SAKL0B12518g	Sklu	68	0.0725	0.400686378481306	0.445	0.000389360147687843	0.47	0.000385049039532789	0.4475	0.000469890928827629	0.4425	0.0016518789773438	0.3875	0.00577523775350493	0.2925	0.0320656693155763	0.2175	0.0674867822550388
SAKL0D08008g	Sklu	68	-0.075	0.395923064406293	0.1125	0.119694875098093	0.245	0.0107378670415043	0.2825	0.0072930890777421	0.2325	0.0311970722726585	0.185	0.103721758223313	0.105	0.283187778941349	0.045	0.618129396344417
CAGL0M12298g	Cgla	68	0.08	0.31628071098463	-0.115	0.1439510341205	-0.265	0.0218155365359274	-0.33	0.0105121854507642	-0.3575	0.0158185927029452	-0.35	0.0171634916195099	-0.3075	0.0242491088093639	-0.3625	0.0082654274426847
KLLA0A03421g	Klac	68	0.0833333333333333	0.46741247916964	0.133333333333333	0.168581042226496	0.186666666666667	0.0794821014561385	0.243333333333333	0.0518529815095543	0.323333333333333	0.0144705098315083	0.39	0.00750256680738467	0.413333333333333	0.0132486516493486	0.373333333333333	0.0378663070174765
KLLA0A03443g	Klac	68	0.09	0.43927294404637	0.34	0.0140525545185515	0.766666666666667	0.000684413394018915	1.12333333333333	6.75665213785644e-05	1.31333333333333	1.91320656931869e-05	1.43	2.28757145459307e-05	1.46666666666667	0.00012257730521899	1.35666666666667	0.00141642402719514
YALI0C18667g	Ylip	68	-0.09	0.372775088070069	0.54	0.000627661074128414	0.74	0.0176332192348309	0.816666666666667	0.000108387234048554	0.766666666666667	0.000116281969684345	0.826666666666667	0.000268616628493231	0.816666666666667	0.000647460953140494	0.746666666666667	0.00112807507565402
SAKL0D14542g	Sklu	68	0.095	0.22320698356482	0.5175	0.000124172676713354	0.835	2.78040387706734e-05	1.03	1.23590549498444e-05	1.0825	4.24177199766253e-05	1.04	0.000135734735558149	0.9125	0.00151223263667897	0.85	0.00133703057489813
orf19.4776	Calb	68	0.0975	0.0711864077335484	0.26	0.00191863200381312	0.63	2.69883590595408e-05	0.75	2.81385913780589e-05	0.74	0.000134634903253729	0.6125	3.6147541536208e-05	0.5575	0.000375241594068946	0.38	0.0545012505577402
SAKL0H25146g	Sklu	68	-0.0975	0.319077313152891	0.275	0.00345964101442352	0.6075	0.000107849382493044	0.745	2.94577935728687e-05	0.805	5.2187281862692e-05	0.7675	0.00029723797011265	0.6125	0.00225300973971603	0.4925	0.00429194892500495
DEHA2F26906g	Dhan	68	0.1	0.522242546469082	0.156666666666667	0.0764351754286716	0.223333333333333	0.0306872048820231	0.266666666666667	0.0150633828003588	0.303333333333333	0.00590792227724807	0.373333333333333	0.00195370962390498	0.433333333333333	0.00179867978936964	0.41	0.00148783422484658
KLTH0A07766g	Kthe	68	0.1	0.201036824046926	0.3825	0.000223811917389939	0.5775	4.5583067613311e-05	0.72	1.81051383044745e-06	0.7175	4.02335689973434e-06	0.77	8.00758158681384e-06	0.666666666666667	9.7614596701558e-05	0.71	0.000131048563367571
KLTH0E06116g	Kthe	68	0.1025	0.224208760893463	0.0725	0.341469289753496	-0.05	0.60671030096896	-0.1725	0.0497079013295121	-0.335	0.000626711669637123	-0.446666666666667	0.000280387455957164	-0.62	0.000235117802195844	-0.726666666666667	0.000154710935833687
orf19.6182	Calb	68	0.1025	0.211284562720257	0.3875	0.0015260988462866	0.9125	9.34415063806584e-06	0.865	2.4080455071602e-05	0.87	8.02047830470747e-05	0.635	6.37076772397407e-05	0.645	0.000108190157349183	0.395	0.0423562352337857
CAGL0J07150g	Cgla	68	0.106666666666667	0.192168082560751	-0.015	0.822087002191082	0.0125	0.881771533780653	0.0275	0.77806376447153	0.0925	0.450744699169327	0.1525	0.285995025571478	0.2925	0.0435218536217103	0.33	0.0123796574082924
KLLA0F22880g	Klac	68	-0.106666666666667	0.355538572736202	0.08	0.465156626980921	0.206666666666667	0.0565096988979283	0.42	0.00550650921040471	0.483333333333333	0.00214008539215598	0.6	0.000853735582977155	0.696666666666667	0.00130258128718487	0.63	0.00514781636238246
SAKL0F16588g	Sklu	68	0.11	0.384236387633867	0.6875	5.90008214481871e-05	1.0225	1.25539264995041e-05	1.225	7.8874979465837e-06	1.165	1.60719736043009e-05	1.085	7.99065107173396e-05	1.0125	0.000418158802867772	0.995	0.00122078807940419
SAKL0D03586g	Sklu	68	-0.11	0.245494520985228	-0.12	0.0437402760909806	-0.1575	0.0340653538908301	-0.1425	0.0665209214416354	-0.1575	0.0868450426042838	-0.125	0.196723124259125	-0.165	0.0937982052079914	-0.175	0.0892092979081947
CAGL0D02486g	Cgla	68	0.123333333333333	0.179655268073387	0.85	0.000189822855666388	1.3775	0.000234161458036304	1.61	0.000164775886925907	1.6675	0.000255401099495924	1.6625	0.000599155017411061	1.7175	0.000468727178810276	1.805	0.000139834651491739
DEHA2D11528g	Dhan	68	0.123333333333333	0.522242546469082	0.28	0.0172565516065205	0.39	0.0122866678416003	0.403333333333333	0.00523160119937841	0.38	0.00232750328075255	0.376666666666667	0.00218156596725587	0.336666666666667	0.00610071520909126	0.246666666666667	0.0195127076110966
YDR034C	Scer	68	-0.126666666666667	0.256889174325502	-0.16	0.129053541370492	0.0633333333333333	0.602030722306103	-0.04	0.625356922735978	-0.1125	0.289777180456901	-0.21	0.0433916391592911	-0.19	0.0836811768867697	-0.245	0.0578642157123758
KLLA0A10329g	Klac	68	-0.13	0.511715593037662	-0.213333333333333	0.143971028753271	-0.00333333333333334	0.97593190159662	0.146666666666667	0.282040996176387	0.233333333333333	0.0954690829622447	0.3	0.0303026903310673	0.296666666666667	0.0448619023346232	0.28	0.0877880176572706
KLLA0A03399g	Klac	68	0.143333333333333	0.299871698851326	0.843333333333333	0.00428714708281305	1.50333333333333	0.000255076773528592	1.69666666666667	5.07742399761433e-05	1.7	3.53692957009457e-05	1.55666666666667	6.02828203306253e-05	1.47666666666667	0.000169358539013744	1.42666666666667	0.00132638004927751
orf19.4778	Calb	68	-0.145	0.020660390614595	-6.93889390390723e-18	1	0.0775	0.174995817666666	0.205	0.00761863927037546	0.385	0.0022847690381684	0.44	0.000260506429007766	0.4225	0.00124938964633403	0.165	0.313655267461188
DEHA2E13244g	Dhan	68	0.153333333333333	0.456489632423672	0.246666666666667	0.0390823085109723	0.37	0.013265457764815	0.406666666666667	0.00695543490374804	0.476666666666667	0.00237355777661174	0.473333333333333	0.00143943874248984	0.386666666666667	0.00683367992275137	0.246666666666667	0.0272013111085461
KLTH0B00352g	Kthe	68	-0.1625	0.0963350411336693	-0.1725	0.00662305901740501	-0.11	0.0838177833679189	-0.0325	0.691635975240441	-0.025	0.689850555850795	0.09	0.211540135863263	0	1	0.176666666666667	0.074568834173765
YALI0D01353g	Ylip	68	-0.183333333333333	0.099451353763639	-0.15	0.140594919113618	0.0933333333333334	0.73874552105775	0.136666666666667	0.363645413424141	0.0900000000000001	0.453720786762513	0.166666666666667	0.353605772196113	0.246666666666667	0.255904792113081	0.0866666666666666	0.596128249961265
KLLA0D05038g	Klac	68	-0.196666666666667	0.163756463024274	-0.0833333333333333	0.381838999691899	0.106666666666667	0.265610952658187	0.21	0.0829388978222865	0.27	0.0312262932783419	0.323333333333333	0.0226427599038371	0.403333333333333	0.0172405818767933	0.44	0.0234678229719156
KLLA0C14212g	Klac	68	0.206666666666667	0.223954825960646	0.85	0.0032832095670933	1.23333333333333	0.000155061196548316	1.27333333333333	3.66216001873246e-05	1.16	4.25414047550196e-05	1.04	0.000102338419518408	0.976666666666667	0.00033317953337218	0.856666666666667	0.00205866606210812
orf19.7371	Calb	68	0.2125	0.0077971873977097	0.0425	0.390623265823302	-0.5875	4.72578402599176e-05	-0.6275	1.71619601820901e-05	-0.745	0.000179188626362485	-0.8025	2.59466172767234e-05	-0.805	0.000115515122741185	-0.695	0.00191536169315906
SAKL0H00682g	Sklu	68	0.2275	0.0749454112090499	0.7675	0.000279391514430675	0.8775	3.41644625864252e-05	0.85	2.6699620588699e-05	0.795	9.77935667340937e-05	0.8575	0.000151374589253014	0.785	0.000685025127072367	0.7075	0.000833143817472425
SAKL0B01848g	Sklu	68	-0.235	0.0216514733746606	-0.3775	0.00137587393116792	-0.44	0.000669198055258995	-0.3975	0.00116150518755478	-0.34	0.00354176359035089	-0.47	0.0009682573765974	-0.53	0.00107620371515925	-0.535	0.00106940673562192
KLLA0B14751g	Klac	68	-0.263333333333333	0.193302283633188	-0.21	0.166270827740422	-0.176666666666667	0.171291766461722	0.06	0.695190863240468	0.2	0.10633888750844	0.34	0.018203913329101	0.463333333333333	0.0102187760461805	0.496666666666667	0.0153880200599785
YLL054C	Scer	68	-0.323333333333333	0.0335006829454186	-0.185	0.057799259811903	0.0633333333333333	0.672986774637616	0.0766666666666667	0.490371765885663	0.0850000000000001	0.536348172377316	-0.025	0.845494918973524	-0.1225	0.230374093897976	-0.2275	0.0805344218231658
KLLA0F18084g	Klac	68	0.34	0.0994024271548288	0.176666666666667	0.129559536349746	-0.0433333333333334	0.731311207984142	-0.24	0.0747645601536785	-0.193333333333333	0.0940850322187856	-0.213333333333333	0.0709282738963141	-0.173333333333333	0.19620989415355	-0.133333333333333	0.373713559476052
SAKL0H00660g	Sklu	68	0.56	0.000418698960104168	0.5275	0.000104235931079784	0.535	9.96822661559799e-05	0.565	0.00046899498644283	0.6225	0.000171560426956355	0.8	0.000237526989292004	0.83	0.000315393213325404	0.7975	0.000497742562289426
SAKL0H25520g	Sklu	68	0.665	0.000901830856697037	0.87	2.00220805083272e-05	0.655	3.97277668984939e-05	0.6925	4.89979053362082e-05	0.6675	0.000130176566139851	0.6575	0.000276035916076504	0.53	0.00119405922651026	0.445	0.0020843319636628
orf19.7374	Calb	68	0.7625	0.000538430679712895	1.9475	6.33859508368118e-06	2.2125	1.34371996918634e-06	2.2175	6.84515083553546e-07	1.8175	3.49852766587045e-05	1.755	1.42720029745669e-05	1.6675	3.51726978219503e-05	1.5575	0.00107103194928857
DEHA2F09526g	Dhan	69	0.00333333333333332	0.977934828902131	0.236666666666667	0.0358095682105594	0.583333333333333	0.00344345392952519	0.986666666666667	0.000567682068484213	1.36666666666667	3.1605247177402e-05	1.62	2.99314764891959e-06	1.64333333333333	1.6459503852462e-05	1.67666666666667	1.96423149475043e-06
orf19.87	Calb	69	-0.1025	0.102675706800215	-0.5225	0.000737972144115921	-0.535	0.00034342517969519	-0.63	0.000623626164178111	-0.625	0.00187388387609585	-0.8675	0.000136924998994501	-0.8775	0.000197049511506338	-0.7625	0.00157062832194472
orf19.86	Calb	69	0.195	0.0499617489396207	2.3075	7.28328859365365e-06	4.14	1.44603383066335e-07	4.4875	8.01755146851656e-08	4.09	4.38481746801785e-06	4.0325	3.16146660289295e-07	3.75	1.56096893101755e-06	3.6	0.000100387087408168
orf19.85	Calb	69	-0.205	0.0104486765325305	-0.0075	0.908559557790745	0.6475	5.1121644376363e-05	0.6575	4.9272050722686e-05	0.745	0.000348156324587942	0.8325	0.000118045530733856	0.745	0.000987029041532753	0.7175	0.00388503495116794
YIR037W	Scer	69	0.4	0.0123195043748571	0.585	0.0129907002592822	0.906666666666667	0.00428876892890052	0.993333333333333	0.000522549843356604	0.835	0.00255400780477753	0.895	6.67766457355138e-05	0.905	0.000216871169557715	0.7775	0.000712539407202821
KLTH0H05588g	Kthe	69	0.4425	0.0196518026501621	1.115	4.34770109549505e-06	1.3625	4.45156573897254e-07	1.315	1.1799210881586e-07	1.365	2.03393798587582e-05	1.10666666666667	4.47850578402671e-06	1.15666666666667	9.98212728080857e-06	0.71	0.000439657534906658
KLLA0F06732g	Klac	69	0.516666666666667	0.0847357980636754	2.71333333333333	0.00244563414199634	3.77333333333333	0.000155061196548316	4.11	1.68880703349008e-05	3.84	3.15996288488583e-06	3.51	5.50967658321744e-06	3.02	6.13808065723742e-05	2.68333333333333	0.000519663575163888
YALI0E02310g	Ylip	69	0.76	0.00395922919242272	2.60666666666667	2.92437826899764e-07	3.72666666666667	0.00191162297164923	3.94666666666667	3.88029761924827e-06	4.12666666666667	8.42400663560866e-08	4.06666666666667	2.68525353969612e-05	4.07333333333333	5.41641345658523e-05	3.87	0.000276838426828217
CAGL0C01705g	Cgla	69	1.55	0.00377445753194716	3.0575	0.000105501861711055	3.59	0.000281991109845064	3.795	0.000180184998740924	3.9525	0.000176509399837037	3.99	0.000181470782101248	4.0875	0.000137375729528693	4.165	2.01957248168735e-05
SAKL0A05940g	Sklu	69	1.8875	0.000176739938258651	3.08	2.41927145432442e-05	3.1125	9.1495303176566e-06	2.8075	1.49777862644116e-05	2.555	1.31914787146764e-05	2.355	9.223321768733e-05	2.0475	0.000206940502052735	1.885	0.00037726437696341
KLLA0F23221g	Klac	70	0.00333333333333332	0.984999776482211	-0.393333333333333	0.0157331710224859	-0.783333333333333	0.00110891235592438	-0.94	0.000500570053347746	-1.12333333333333	0.000103215424761533	-1.07666666666667	0.000212261554051041	-1.16	0.00132754362116438	-1.06	0.00356869769550919
YALI0B09273g	Ylip	70	0.0166666666666667	0.938643089746509	-0.25	0.0772937736559101	-0.923333333333333	0.0240014952570794	-1.46	7.67900831629655e-05	-1.57	1.12807556300469e-05	-1.35333333333333	0.000219865619402699	-1.14333333333333	0.000484566569488629	-0.783333333333333	0.00166542349563931
DEHA2A13904g	Dhan	70	-0.03	0.832144822194903	-0.0933333333333333	0.307799188700953	-0.23	0.0281715786406373	-0.326666666666667	0.00716072078478844	-0.44	0.00141561778684946	-0.486666666666667	0.000527897539317847	-0.49	0.000898444014088092	-0.576666666666667	0.000194748611120391
SAKL0F09878g	Sklu	70	-0.03	0.808746490778081	-0.225	0.0441936665877261	-0.215	0.0250228861675265	-0.1375	0.137048001403694	0.0175	0.885151981071715	0.0425	0.771888470269061	-0.0375	0.69571342154089	-0.0525	0.704335649547797
KLLA0E21033g	Klac	70	-0.0366666666666667	0.794538093280502	-0.06	0.580820775714555	-0.186666666666667	0.124782879112035	-0.363333333333333	0.0163524965437888	-0.473333333333333	0.00619167828292817	-0.49	0.00604600765736263	-0.473333333333333	0.0140765632199619	-0.396666666666667	0.0497999872878239
KLTH0A05368g	Kthe	70	0.0375	0.582080301329699	-0.0975	0.0910129489757504	-0.215	0.0421437165153425	-0.22	0.0214590956934739	-0.0875	0.143453594679481	-0.0433333333333333	0.608734294113983	0.133333333333333	0.295105650876321	0.116666666666667	0.276273005613572
CAGL0J09306g	Cgla	70	0.05	0.654019024745928	0.0125	0.893990075927562	-0.1175	0.350241181780556	-0.2425	0.119123396438007	-0.28	0.0326589318811	-0.3425	0.0112433496575526	-0.375	0.0114701355879919	-0.4475	0.00720675684727787
KLTH0F19404g	Kthe	70	0.055	0.446002232610463	0.075	0.203706055907347	0.1925	0.0215223408255919	0.345	0.00299011060172507	0.3325	0.000727404928219386	0.386666666666667	0.000719569335736362	0.283333333333333	0.0121528595668407	0.286666666666667	0.0103952411695379
KLLA0F05632g	Klac	70	0.0633333333333333	0.783329613335729	-0.226666666666667	0.123802033542314	-0.596666666666667	0.00502302242413221	-0.963333333333333	0.000576437997783849	-1.16	0.000255403462722383	-1.22	0.000279064136247625	-1.21333333333333	0.00139905900610033	-1.18666666666667	0.00246120828280213
SAKL0C13398g	Sklu	70	-0.065	0.552920505534526	0.1525	0.0293529626647397	0.33	0.000961040900856343	0.425	0.000765221021453057	0.545	0.000994684700324455	0.545	0.00145480016597285	0.4325	0.00324241305793624	0.3475	0.00974129054376753
YALI0D24233g	Ylip	70	-0.09	0.442900257417245	-0.506666666666667	0.00116775679154611	-0.506666666666667	0.0724617614062615	-0.37	0.00504110747347927	-0.293333333333334	0.0226230479760582	-0.283333333333333	0.021771057714421	-0.253333333333333	0.0328721486881074	-0.163333333333333	0.146148844166331
DEHA2G14256g	Dhan	70	-0.126666666666667	0.499880519908563	-0.226666666666667	0.0545251537028813	-0.323333333333333	0.0270685331850965	-0.37	0.0227040497346113	-0.41	0.0124079159403755	-0.513333333333333	0.00166910417724154	-0.54	0.00529255262504109	-0.576666666666667	0.000703515316552262
orf19.7670	Calb	70	-0.1425	0.0485103922678171	0.0125	0.864017759039303	0.57	4.64611137557984e-05	0.63	2.98292591220435e-05	0.73	0.000315040787299973	0.615	3.9926767041808e-05	0.63	0.000106941079100168	0.5175	0.00921912545018186
YDL128W	Scer	70	0.21	0.128435854863577	0.295	0.0359224694002436	0.106666666666667	0.369905764987369	-0.0366666666666667	0.76080645821862	-0.165	0.198845295637438	-0.13	0.233674885408493	-0.3875	0.0104651529117501	-0.4775	0.00419496042392195
orf19.405	Calb	70	-0.2125	0.0118337657562799	-1.065	8.48327679832547e-06	-1.645	6.39257282226067e-07	-2.0075	6.53168187484118e-07	-1.6775	9.24419649663161e-05	-1.6775	2.06140804317959e-06	-1.5725	1.18572947084277e-05	-1.3725	0.00123275377342671
CAGL0M04147g	Cgla	70	0.37	0.0252364770540084	0.5275	0.00530964765402165	0.5125	0.0134364400523444	0.47	0.0330867945030199	0.4575	0.0199172745353155	0.4625	0.0174220801030044	0.465	0.0205771219087524	0.365	0.0473911309909931
YNL321W	Scer	70	0.51	0.0120667567826717	0.41	0.0172674194520818	0.253333333333333	0.137274920412536	0.22	0.105294992671189	0.135	0.324001671555952	0.0475	0.693089955113072	-0.12	0.367322518748254	-0.315	0.0248608276230551
CAGL0M07315g	Cgla	71	-0.0466666666666667	0.685642383596512	-0.455	0.00383367614085452	-0.3925	0.01298350561277	-0.335	0.0463511989051498	-0.225	0.12422347456495	-0.2575	0.153711122799705	-0.26	0.211150123108977	-0.155	0.439085405109909
orf19.4077	Calb	71	0.095	0.10151940679522	-0.585	3.08715767010526e-05	-0.81	2.3327417753319e-05	-0.98	2.23832518714568e-06	-0.96	2.12093421308055e-05	-0.9	5.93566458032113e-06	-0.8125	3.03418105519206e-05	-0.7575	0.00130930723804449
SAKL0H10736g	Sklu	71	-0.095	0.220797809072807	-0.095	0.0828115043891714	0.0475	0.465197233800323	0.095	0.200967669846351	-0.01	0.907126518893165	-0.1925	0.100318138185716	-0.3	0.0401762384542075	-0.3575	0.0115493056214543
KLLA0B09768g	Klac	71	-0.136666666666667	0.362935756605576	-1.15	0.0018370909637876	-1.85333333333333	9.65283565825774e-05	-2.07333333333333	1.26229558826045e-05	-2.04	4.32817931869892e-06	-1.89666666666667	5.50967658321744e-06	-1.81	3.97928663850034e-05	-1.73	0.000324395574729139
CAGL0M05621g	Cgla	71	-0.19	0.154750543403567	-0.61	0.000602990341427932	-0.7775	0.000379289767740399	-0.8875	0.000294175472834474	-0.925	0.000548129226039314	-0.97	0.000960474051010801	-1.1225	0.000456559307645461	-1.18	0.000167673014905387
DEHA2B11440g	Dhan	71	-0.196666666666667	0.37237479345752	-0.373333333333333	0.0141717900631509	-0.556666666666667	0.015762163055481	-0.696666666666667	0.00388240483472106	-0.806666666666667	0.000615328131678381	-0.993333333333334	2.62649256163861e-05	-0.96	0.000132370667075566	-0.996666666666667	2.84711055524614e-05
KLTH0E11946g	Kthe	71	0.265	0.02425017944324	0.3975	0.00125237701490726	0.455	0.000723538160644763	0.3975	0.000228224699904904	0.395	0.00149367916917514	0.166666666666667	0.0786499405038186	0.153333333333333	0.193870438433914	-0.0266666666666667	0.814335611313503
YBR161W	Scer	71	0.37	0.0183151653259542	-0.08	0.377076451952186	0.04	0.738453544602105	0.123333333333333	0.195765700748659	0.13	0.206775837878822	0.2025	0.0792744432471806	0.1525	0.112690936318752	0.11	0.345767194521144
YPL057C	Scer	71	1.33333333333333	0.000816806476915687	0.02	0.895200667454124	0.1	0.543872832440971	0.0533333333333333	0.650999835222959	0.4425	0.0298699032909851	0.605	0.00189734400569991	0.8675	0.00198979156655163	1.0525	0.000907646148145954
KLLA0E20669g	Klac	72	-0.02	0.909072715519274	-0.0433333333333333	0.663316065003946	0.126666666666667	0.24830308190485	0.46	0.00360322522171057	0.846666666666667	0.000125994615030012	0.993333333333334	7.39365484052695e-05	1.08333333333333	0.000227182194027749	1.15333333333333	0.000847018975045372
SAKL0F12672g	Sklu	72	0.0575	0.543086167229695	1.6425	2.69482758418946e-05	2.26	3.67796704036592e-06	2.41	1.79589477425936e-06	2.3825	1.7337490066101e-05	2.17	5.83266389144889e-05	1.85	0.000633801609747138	1.6175	0.00138901053289138
orf19.2480.1	Calb	72	-0.0775	0.135544961506835	1.6575	2.10381830430568e-05	2.915	4.00161853147366e-07	3.035	2.99995627292271e-07	2.96	3.99649964490863e-06	2.76	3.34050448308223e-07	2.67	3.3449336676102e-06	2.43	0.000175156954688563
DEHA2D03960g	Dhan	72	-0.133333333333333	0.505741872506405	-0.22	0.0662953002915865	0.0933333333333334	0.267414178110652	0.443333333333333	0.00248658568998389	0.87	0.000180846980857577	1.08666666666667	1.31038470628828e-05	1.19666666666667	2.92799217440024e-05	1.21333333333333	1.21667997795271e-05
YALI0E02662g	Ylip	72	0.303333333333333	0.116762717235503	0.873333333333334	1.93455139638694e-05	1.09	0.00930697866785478	1.30333333333333	7.48358186241684e-05	1.47	3.20098224678429e-06	1.97333333333333	0.000180965775514197	1.75333333333333	5.48190558889911e-05	1.89	0.000270746939126433
KLTH0C06490g	Kthe	72	0.38	0.00195963721592741	1.235	7.82116551359171e-07	1.7675	7.24486642510876e-07	2.02	9.90925020479876e-09	1.94	2.05682701003591e-07	1.96333333333333	1.68088222293938e-07	1.77333333333333	5.91203281599165e-08	1.75333333333333	2.65421165567608e-06
CAGL0A04675g	Cgla	72	1.57	0.00517056650969695	2.525	0.000454230373560858	2.86	0.00235602778571787	3.1225	0.000676358989985404	3.25	0.000417591314959658	3.27	0.000257927595451305	3.5525	0.000141526375991243	3.53	3.75473780144256e-05
YBL078C	Scer	72	1.84333333333333	0.000222810840822383	1.56	0.0112107942791754	1.82333333333333	0.002586850667411	2.53333333333333	3.02142417085435e-05	2.8075	3.1621592079841e-06	3.43	1.82704085720894e-06	3.3025	9.51791098104294e-06	3.44	6.54081365509199e-05
orf19.1217	Calb	73	-0.0075	0.942489677011249	-0.1	0.166868154747813	-0.46	0.000134109428695284	-0.445	0.000864568556742044	-0.6825	0.000212747389439697	-0.57	0.000160712827576571	-0.5575	0.000952437286933638	-0.4725	0.0176440788725475
CAGL0H02651g	Cgla	73	-0.0266666666666667	0.856138693633613	0.31	0.0723776331141949	0.605	0.0115957624926637	0.7075	0.0080821949806938	0.745	0.0115863373696729	0.7225	0.0239219148263928	0.7125	0.0215539691577006	0.72	0.0122168297890499
orf19.1219	Calb	73	-0.0325	0.631142805139	-0.3825	0.000246258201868214	-1.0175	5.2125117487268e-06	-1.005	4.77377544180208e-06	-1.1125	1.30955283876602e-05	-0.9825	6.58804694122153e-06	-0.95	1.29829296607751e-05	-0.8025	0.00171253502344859
SAKL0B06226g	Sklu	73	0.06	0.693757731582595	-0.0275	0.57703625989781	-0.23	0.0103571177758996	-0.2775	0.00440736422105313	-0.2375	0.00784002847185552	-0.00500000000000002	0.956731684183217	0.045	0.613346051223808	0.015	0.864936013952739
DEHA2E18480g	Dhan	73	0.0766666666666667	0.592994762889513	0.143333333333333	0.113308393465046	0.166666666666667	0.0789116608172438	0.203333333333333	0.0365060854458854	0.176666666666667	0.0417928373542458	0.226666666666667	0.0206542751280325	0.236666666666667	0.0306079684735961	0.136666666666667	0.121697286984424
YALI0E27049g	Ylip	73	-0.1	0.227252438168296	0.226666666666667	0.0392367422981634	0.993333333333334	0.00611762179291932	1.4	9.59980047217958e-06	1.25	3.44106980299305e-06	1.01666666666667	0.000594973190363059	0.8	0.00661367809834523	0.48	0.0588725842966519
KLTH0E13992g	Kthe	73	-0.11	0.184705741385462	-0.36	0.000177379612982984	-0.41	0.000154272794649082	-0.3275	0.00118697905068618	-0.43	0.000299446836445533	-0.366666666666667	0.00111226210648865	-0.51	0.00102451091602003	-0.34	0.0111522623636989
KLLA0C14344g	Klac	73	0.16	0.371731515885325	0.38	0.0157331710224859	0.496666666666667	0.00567328788652844	0.43	0.0129146601222503	0.39	0.0106259050300821	0.35	0.0171563667491635	0.363333333333333	0.0338540294167109	0.303333333333333	0.0702571978747006
YMR247C	Scer	73	-0.306666666666667	0.0892455279682924	-0.245	0.0360971871486509	-0.353333333333333	0.151842230047423	-0.726666666666667	0.00251141121676506	-1	0.000353122488063161	-1.195	8.84810725332178e-06	-1.2275	7.12669402756445e-05	-1.19	0.00155641619469808
YALI0B19998g	Ylip	74	-0.123333333333333	0.224089172884375	-0.21	0.0732253456099102	-0.473333333333333	0.0950170811604558	-0.27	0.0285785056360591	-0.213333333333333	0.0813818291713748	0.603333333333333	0.0469781458611333	1.95	0.0157396844162601	2.85333333333333	0.00719690442685067
DEHA2G15642g	Dhan	74	-0.17	0.397510334401255	-0.42	0.01169208520217	-0.743333333333334	0.0032213824733096	-0.743333333333333	0.00119426769594329	-0.82	0.000319350564265157	-0.833333333333334	0.000518551324178825	-0.783333333333333	0.000260046344618387	-0.696666666666667	0.000468964939161319
KLLA0E19625g	Klac	74	-0.2	0.16277858836761	-1.15333333333333	0.00124848659695085	-1.38333333333333	0.000252362406840453	-1.35	0.000183896562882068	-1.02666666666667	0.000309773309672398	-0.566666666666667	0.00664694504400606	-0.23	0.218839598759847	0.0166666666666666	0.927809667474515
YDL171C	Scer	74	-0.343333333333333	0.0678164844542399	-1.23	0.0130992924746117	-1.93666666666667	0.00215287848949283	-2.38333333333333	3.02142417085435e-05	-2.675	2.65406148054765e-06	-2.825	1.00186015073679e-06	-2.945	1.78620419140701e-05	-2.7925	0.00015780796520506
CAGL0L01089g	Cgla	74	-0.38	0.0145510884044821	-1.0775	0.000485288693983005	-1.72	0.000232981462259418	-2.0525	0.000178715818857651	-2.225	0.000363880356298392	-2.44	0.000443464469158257	-2.5675	0.000273042995001711	-2.7925	6.89189230055182e-05
KLTH0B04708g	Kthe	74	-0.3925	0.000733502129472457	-0.885	7.04065533174032e-07	-1.105	7.45326493660212e-07	-1.16	1.17554392576176e-07	-1.19	1.14233287002548e-06	-1.14666666666667	2.39584485786885e-06	-1.07333333333333	2.58806814093835e-06	-1	3.47462857949996e-05
SAKL0F11638g	Sklu	74	-0.555	0.000484139687910542	-1.345	1.1329544362066e-05	-1.7825	2.37684453715205e-06	-1.885	4.45506897264136e-06	-1.825	1.03624716296355e-05	-1.6175	3.65623790350355e-05	-1.2925	0.000210097222855903	-1.065	0.000402505498477751
orf19.6257	Calb	74	-0.62	7.73031132137941e-05	-1.6675	8.25592455469696e-07	-2.705	1.42387303305531e-07	-3.45	1.12937321813235e-07	-3.0475	0.000201875307780955	-2.9075	4.81976068368938e-06	-2.3625	0.000102124764151851	-1.7675	0.0116992551757618
CAGL0C00693g	Cgla	75	-0.05	0.709676871055684	0.0875	0.571286767198799	0.2825	0.109582739007588	0.4525	0.0520772730350842	0.6675	0.0133827397753136	0.66	0.0249650730222956	0.8	0.0123270088847553	0.805	0.0208192314874911
KLTH0E10164g	Kthe	75	-0.07	0.341686117851376	0.2375	0.00299387792254577	0.1925	0.0182872676657263	-0.065	0.344521318023952	-0.0975	0.197067655661087	-0.19	0.0306191867736971	-0.13	0.273823804531401	-0.346666666666667	0.0179557478016791
YLR220W	Scer	75	0.263333333333333	0.076857173315145	-0.54	0.0182224435711857	-0.44	0.116950266421117	-0.0133333333333333	0.926966599565023	0.0225	0.888002986080255	0.0675	0.621524737804154	-0.2125	0.108051229954561	-0.2975	0.101273034567872
KLLA0F13288g	Klac	75	-0.646666666666667	0.0381502946087842	-1.13666666666667	0.00124848659695085	-0.94	0.000251544868025273	-0.61	0.00235515211013576	-0.42	0.00739872539321458	-0.156666666666667	0.175809646586866	-0.04	0.783438712951115	0.146666666666667	0.301611938673161
DEHA2B13706g	Dhan	75	-0.923333333333334	0.0277714638605108	-1.13333333333333	0.00510496046101604	-1.40333333333333	0.00499076593981796	-1.38	0.00057763438359709	-1.40666666666667	2.25508031370211e-05	-1.62	1.26936294352471e-05	-1.61333333333333	0.000347717522067509	-1.56	2.04266877405407e-06
SAKL0H12716g	Sklu	75	-1.655	7.52470453644053e-06	-1.545	6.62352907845539e-05	-1.605	2.15236497801007e-05	-1.74	9.03672143554674e-06	-1.77	8.17042837405698e-06	-1.8725	2.82385040441568e-05	-1.8575	9.82920478890632e-05	-1.7925	0.000157542194043825
YALI0D20306g	Ylip	75	-1.96333333333333	0.00365907342761962	-3.14666666666667	6.71481698804156e-07	-3.65	0.00275712192316119	-4.61333333333333	2.26502198860447e-06	-4.28666666666667	2.84997744928075e-07	-2.62333333333333	0.00112213408504254	-1.52666666666667	0.035435339619161	-1.16333333333333	0.0487966699725052
orf19.6948	Calb	75	-2.5975	2.38229255257867e-06	-4.11	1.38409090017242e-07	-4.015	1.39829415792411e-07	-4.1425	8.64541419138022e-08	-4.0375	1.27912999356618e-05	-3.87	3.7659734249791e-07	-3.3825	4.12755656773765e-06	-2.95	0.000749568595787523
YALI0F19668g	Ylip	76	-0.00666666666666668	0.965248106459055	0.21	0.0568201961117816	0.403333333333333	0.0899314306623927	0.04	0.707349993199447	-0.0433333333333333	0.692921747376535	-0.26	0.0264463432087902	-0.273333333333333	0.051061616729391	-0.293333333333333	0.0470301403639376
orf19.6668	Calb	76	-0.0375	0.488697718168254	-0.135	0.0365332927702644	-0.195	0.0113710315422319	-0.33	0.000752819594332613	-0.1825	0.14954587418418	-0.0825	0.236907521203907	-0.0375	0.677653764335731	0.015	0.906504817384332
KLTH0C04400g	Kthe	76	0.06	0.518850507545357	0.08	0.178029803018715	0.00250000000000002	0.980722904522302	-0.0575	0.494111270030062	0.005	0.932541875200116	-0.0266666666666667	0.703930992855126	-0.0433333333333333	0.684054924687729	0.07	0.428002882366406
KLLA0E11165g	Klac	76	0.0966666666666667	0.396085767658704	0.406666666666667	0.010223654863464	0.66	0.00092117182046958	0.803333333333333	0.000286919683485876	0.97	9.26969806322228e-05	0.866666666666667	0.000165470998137964	0.706666666666667	0.00155225953717263	0.77	0.00211592833966594
SAKL0D02090g	Sklu	76	0.1075	0.324033099299606	-0.0175	0.818783221843667	-0.065	0.420190213917242	-0.115	0.171366196530166	-0.0625	0.569453244769617	0.03	0.78929018372019	0.1275	0.321062404133815	0.17	0.199161899325235
DEHA2F19052g	Dhan	76	-0.15	0.488010876097179	-0.126666666666667	0.131322682508773	0.146666666666667	0.0787462635952419	0.423333333333333	0.00409121006032836	0.696666666666667	0.000264658256892298	0.793333333333333	7.85651311400981e-05	0.88	9.13273634884171e-05	0.82	4.31332499689063e-05
YMR264W	Scer	76	0.226666666666667	0.320846987687354	0.285	0.0598747131756377	0.16	0.218613955243709	0.11	0.309835438799867	0.0575000000000001	0.755332294107758	0.12	0.437062535329057	-0.245	0.055501232035541	-0.3175	0.0394453042864301
CAGL0H02321g	Cgla	76	0.233333333333333	0.0323934247885541	0.5725	0.0013768543409192	0.6925	0.00304132399750827	0.715	0.00139216430936095	0.7875	0.000854753839572278	0.7575	0.00122202062299898	0.725	0.00160720039250079	0.695	0.00148045907328228
DEHA2G05610g	Dhan	77	0.0266666666666667	0.856058759681055	-0.13	0.119096926263374	-0.12	0.424081006997332	0.173333333333333	0.308142743008561	0.316666666666667	0.0321159506818567	0.356666666666667	0.00505853463644081	0.313333333333333	0.0137821385666294	0.25	0.0197425839673387
KLLA0C07887g	Klac	77	0.03	0.833691537424133	0.7	0.00316305478888215	0.986666666666667	0.000511978513299195	0.89	0.000461360308818505	0.863333333333334	0.000189701124589416	0.803333333333334	0.000265433892500449	0.826666666666667	0.000585310426821901	0.79	0.00230865796170278
YIL066C	Scer	77	-0.176666666666667	0.1893513461571	1.225	0.0186233482893517	1.51666666666667	0.00936369636544885	2.17666666666667	8.62472049743137e-05	2.1725	9.61141659321481e-06	2.21	5.94666998896081e-06	2.1775	2.54914834411906e-05	2.2575	7.1126317118018e-05
KLTH0A04686g	Kthe	77	0.1875	0.0241831131259329	0.45	4.89385730593929e-05	0.6475	9.4033194445553e-06	0.95	2.99624799550168e-07	1.0975	1.1159496852467e-06	1.23666666666667	8.37398844692234e-07	1.26	1.10170508292382e-06	1.34666666666667	8.40079270116376e-06
SAKL0F08998g	Sklu	77	0.1925	0.105831735575268	-0.28	0.0195676273617915	-0.76	6.11102583291748e-05	-0.94	5.57154903142054e-05	-0.68	0.00193262207172652	-0.29	0.11265952647109	-0.115	0.452401958876	-0.045	0.758202331873162
orf19.5779	Calb	77	0.275	0.00853396631120818	0.8525	8.31095067076594e-06	0.7275	1.59610370763293e-05	0.58	4.42676558654274e-05	0.785	0.000991357114882112	0.925	9.50877100763216e-06	1.07	8.12634458446768e-06	1.095	0.000587476639080897
YALI0F31735g	Ylip	77	0.456666666666667	0.00451853659411179	1.49333333333333	7.56301037287532e-07	2.1	0.00275712192316119	1.98	5.49143206788287e-06	1.95	3.25999343454444e-07	2.04	2.02336900417188e-05	2.14	5.71143132381567e-05	2.20666666666667	0.000212487271778406
YER070W	Scer	77	-0.946666666666667	0.00242971428508137	0.585	0.0144428603892853	0.43	0.0195072737239746	0.12	0.198366049956586	-0.3975	0.056119403939228	-0.6475	0.0121763424355139	-0.765	0.0230114641958951	-0.695	0.0976830799676634
CAGL0J03146g	Cgla	77	1.15	0.00206395582300192	2.22	4.49917712847927e-05	2.6525	0.000194288040980138	2.9525	0.000152213267265142	3.08	5.58256043489545e-05	3.125	4.71514625795027e-05	3.1275	6.67466837241457e-05	3.1275	2.01957248168735e-05
DEHA2F25212g	Dhan	78	0.02	0.863348374778972	0.00666666666666666	0.936462078297304	0.0666666666666667	0.37630498441243	0.16	0.0679135740954622	0.283333333333333	0.00679367607640867	0.286666666666667	0.00766094691324672	0.203333333333333	0.034922546174634	0.17	0.0794363636959476
KLTH0H07634g	Kthe	78	-0.035	0.790951758363501	-0.1625	0.0935461225422299	-0.21	0.0642995436341182	-0.33	0.00338053174275232	-0.235	0.0804545029478197	-0.283333333333333	0.0131897012235073	-0.09	0.537902737567323	-0.366666666666667	0.0466662493554261
orf19.7269	Calb	78	-0.06	0.43865564096881	0.2875	0.00625903178258119	1.055	2.28271155841965e-06	1.175	2.78437667509962e-06	1.1525	4.7779349464869e-05	0.935	1.39405355495099e-05	0.91	6.95105848050077e-05	0.805	0.003150534140424
CAGL0G05291g	Cgla	78	0.0666666666666667	0.431854693259715	0.2725	0.00947293211898846	0.4625	0.00394934151234052	0.58	0.00379760818280339	0.6225	0.00392857977310627	0.5575	0.0133134185041345	0.5425	0.0175942908135241	0.56	0.0175241060307111
orf19.1465	Calb	78	-0.075	0.310544585800852	-0.2325	0.0220026603104541	-0.3625	0.00238059369576815	-0.4525	0.00107061532275149	-0.48	0.00202953390719548	-0.51	0.000470845903651317	-0.4825	0.0022508972390267	-0.5225	0.0161475763972581
YALI0B14036g	Ylip	78	0.09	0.318099191276933	0.09	0.366379393305341	-0.0366666666666667	0.85261208570126	-0.153333333333333	0.129112787666885	-0.156666666666667	0.158547858955261	-0.173333333333333	0.101855006520541	-0.106666666666667	0.289780384020781	-0.0533333333333334	0.606641658024442
YDR071C	Scer	78	0.193333333333333	0.308117149455202	-0.28	0.041441136069699	0.116666666666667	0.641135132002443	-0.04	0.817772147735319	0.1375	0.488947467492954	0.24	0.141113968307373	0.2925	0.17651418070098	0.5125	0.0298045691647473
SAKL0H18942g	Sklu	78	0.2075	0.0248387422360689	0.8075	2.34596547979363e-05	1.005	6.05700355011316e-06	1.0075	7.20449543120356e-06	0.96	2.71903414829666e-05	0.925	7.76131464967049e-05	0.9275	0.000255163824709937	0.925	0.000319514843083901
KLLA0E10231g	Klac	78	0.243333333333333	0.219249329646267	0.253333333333333	0.0678924616689391	0.263333333333333	0.0458489250346687	0.236666666666667	0.08628114914514	0.216666666666667	0.127156927403405	0.153333333333333	0.241245898972877	0.0766666666666666	0.625214556887872	0.163333333333333	0.326722334696958
KLLA0E08559g	Klac	79	-0.00666666666666667	0.967183424696428	-0.106666666666667	0.270721850290496	-0.0666666666666667	0.48199603797517	-0.0266666666666667	0.808315802883964	-0.03	0.785637641002797	-0.00333333333333331	0.977649115790868	-0.0633333333333334	0.607956617121851	-0.11	0.410824635215728
CAGL0M06611g	Cgla	79	-0.05	0.574535403824759	0.0575	0.410614106716634	0.0825	0.302051128136603	0.08	0.369542545398909	0.1375	0.171510280281489	0.14	0.185241948324106	0.1775	0.10567494278009	0.07	0.437479794232442
YALI0D11836g	Ylip	79	-0.0533333333333334	0.68900759457245	-0.26	0.0240639303414501	-0.14	0.665231018483368	-0.306666666666667	0.0176033717454267	-0.196666666666667	0.114756680886245	-0.12	0.277176127842932	-0.0833333333333334	0.496769928337091	0.0366666666666667	0.726461534045057
CAGL0G03619g	Cgla	79	0.0566666666666667	0.712758882954075	0.3075	0.0887235806469602	0.425	0.0646587035307815	0.5875	0.0392416790536089	0.605	0.0390910783675724	0.7075	0.0239356865142932	0.66	0.0179056955928346	0.73	0.00321941470179453
SAKL0E07392g	Sklu	79	-0.0675	0.562826436393054	-0.1225	0.263615553948153	0.02	0.820389038172151	0.1925	0.113154243429193	0.345	0.019980135961311	0.3625	0.0224132738576839	0.295	0.0149856562032187	0.24	0.0243358898660209
orf19.1210	Calb	79	-0.0725	0.137903296749444	-0.165	0.0126588777724147	0.02	0.735393236202156	0.1025	0.142776754484854	0.115	0.208125281147416	0.1575	0.0505471811204484	0.175	0.0534412163684469	0.1375	0.311937665860199
KLTH0G10604g	Kthe	79	-0.075	0.21913890740197	-0.12	0.0277585760065274	-0.165	0.0297533006475005	-0.195	0.034083707584743	-0.28	0.000764810559035361	-0.3	0.00220642749697469	-0.35	0.00464903079065627	-0.383333333333333	0.00227559342682536
DEHA2A09834g	Dhan	79	-0.126666666666667	0.488010876097179	-0.1	0.199461412947761	-0.00666666666666667	0.934347197358322	0.0966666666666667	0.262825496686633	0.256666666666667	0.0313988446938007	0.276666666666667	0.0345569859686786	0.456666666666667	0.00506968631754122	0.46	0.00280573833383626
DEHA2C03850g	Dhan	79	-0.143333333333333	0.523477777777247	-0.233333333333333	0.0516081297129897	-0.273333333333333	0.0520827209095266	-0.246666666666667	0.0746119093949279	-0.193333333333333	0.0521204349747106	-0.153333333333333	0.162719053529969	-0.0966666666666667	0.398488701770765	-0.0833333333333333	0.373382070719081
SAKL0F13134g	Sklu	79	-0.17	0.183141704088485	-0.165	0.041039860953653	-0.005	0.94617142896939	0.1825	0.039079114843027	0.25	0.0130133925055785	0.2325	0.0221609295585411	0.2125	0.0232584562232875	0.2	0.10099905929896
KLTH0C06006g	Kthe	79	-0.18	0.103075110447989	-0.5375	0.000399684811348168	-0.765	0.000242347984635895	-0.8275	9.89454322089275e-06	-0.7725	0.000130833731062938	-0.823333333333333	0.000161521112280131	-0.64	0.000702808342072241	-0.736666666666667	0.000798372916642794
YBL089W	Scer	79	0.183333333333333	0.177946186440795	0.09	0.473249493613873	-0.09	0.501976653374911	-0.07	0.581064367356197	0.04	0.743054462627415	0.05	0.604930683578579	0.03	0.769393504607912	-0.095	0.449538800346076
orf19.905	Calb	79	-0.21	0.011745300380699	-0.47	0.000131441917849785	-0.34	0.000798078093693322	-0.305	0.00124341588810054	-0.155	0.153735155696936	-0.19	0.0165135819315007	-0.1425	0.136753573436101	-0.135	0.294960961101782
CAGL0H04587g	Cgla	79	-0.256666666666667	0.0937260382266628	-0.61	0.000912203862818117	-0.63	0.00209239661716967	-0.57	0.00394832686084748	-0.5275	0.0107560053337417	-0.5375	0.0292517904243656	-0.5175	0.0404773205226289	-0.565	0.0100465207754063
KLLA0E06931g	Klac	79	-0.3	0.148262912876355	-0.536666666666667	0.0089189908229004	-0.683333333333333	0.00351948009618378	-0.763333333333334	0.0011204612059678	-0.7	0.00090669825826639	-0.653333333333333	0.00176812492282478	-0.603333333333333	0.00945441537305734	-0.663333333333333	0.00771190270486748
YIL088C	Scer	79	0.32	0.0236102462219916	0.535	0.0147810647511266	0.436666666666667	0.0194452178511843	0.25	0.0347709496030466	0.25	0.0487223587001279	0.245	0.0374263612804621	0.16	0.0917214395092733	0.1125	0.327927317209361
YER119C	Scer	79	0.71	0.0175160809351589	0.925	0.0131723175324988	0.563333333333333	0.109031464580147	0.77	0.0187821139892129	0.78	0.0118367810007766	1.0275	0.0001464847442041	0.81	0.00275234955259494	0.6225	0.00411776056152395
DEHA2A01782g	Dhan	80	-0.02	0.884687755711038	-0.0566666666666666	0.472883758304374	-0.05	0.48300142909218	0.0666666666666667	0.440752761748664	0.24	0.0256004926316932	0.326666666666667	0.00601174278673624	0.423333333333333	0.003628916651085	0.46	0.000951256358111824
SAKL0G15620g	Sklu	80	0.0575	0.502351848707861	-0.025	0.607577319412755	-0.085	0.144675858544063	-0.11	0.0878015409236333	-0.085	0.203052334978231	-0.0125	0.867600490144163	0.0175	0.794581266117985	0.0475	0.486939282229124
KLLA0E15621g	Klac	80	-0.0666666666666667	0.622248759439217	0.143333333333333	0.196468470463363	-0.00333333333333335	0.97578206695774	-0.12	0.305067754624296	-0.17	0.167948722303258	-0.0566666666666667	0.604943269002004	-0.0133333333333333	0.916345068074221	-0.0633333333333334	0.631635013806221
CAGL0I01958g	Cgla	80	-0.0966666666666667	0.313498821105473	0.0375	0.766002467919658	0.3325	0.0921380427062873	0.5075	0.0192942146919885	0.6325	0.0058666095741255	0.6575	0.00303342592668897	0.625	0.00165708798333549	0.68	0.000848306747675933
KLTH0C01584g	Kthe	80	0.14	0.0474122542529909	0.085	0.103667274316264	-0.03	0.604363263093802	-0.1325	0.0610421951253135	-0.185	0.00726409453992019	-0.176666666666667	0.0271538460748201	-0.193333333333333	0.0661678823161764	-0.0866666666666667	0.289078374579434
orf19.1445	Calb	80	0.14	0.0647481751677987	-0.11	0.0571414720885825	-0.6275	7.32065160506049e-05	-0.6975	1.6799367177905e-05	-0.5675	0.000416733577978937	-0.4825	0.00016399798458752	-0.4275	0.00087993089156471	-0.4075	0.0247079738192148
YALI0B15576g	Ylip	80	0.196666666666667	0.0434901988237545	1	5.16594226665591e-06	1.03	0.00947424541599286	1.25	2.03527428900935e-05	1.24333333333333	3.33947514029117e-06	1.32666666666667	4.60678386470359e-05	1.37666666666667	0.000127057508957759	1.35333333333333	0.000302016418002382
YHR154W	Scer	80	-0.643333333333333	0.00426738224857539	-0.56	0.0133669266750547	-0.71	0.01997783809237	-1.18666666666667	0.000431629718387823	-1.355	4.05867710450243e-05	-1.5525	5.35830956184843e-06	-1.53	3.02306082115921e-05	-1.5175	9.19718134367285e-05
DEHA2D15488g	Dhan	81	-0.00333333333333333	0.97721380668158	-0.07	0.339637719730351	-0.0733333333333333	0.319022540515756	-0.02	0.794519850522916	0.0333333333333333	0.625130008314383	0.126666666666667	0.141326594259912	0.14	0.107734107406239	0.23	0.018141251902995
orf19.1667	Calb	81	-0.0275	0.570349048110882	0.1175	0.0394166699627473	0.495	5.71763539354049e-05	0.7525	1.00405142900003e-05	0.6575	0.000302035496648184	0.6575	3.46057609854747e-05	0.615	0.00021781636127764	0.4325	0.0227147601184454
KLTH0E09174g	Kthe	81	-0.0325	0.641533289924575	-0.0225	0.641064349895191	0.0175	0.775609517975927	0.09	0.186245800756096	0.1725	0.0134437337488039	0.343333333333333	0.00106764350554647	0.366666666666667	0.00352630894483384	0.54	0.000469513498545008
DEHA2G08800g	Dhan	81	0.04	0.755906440211056	0.23	0.027994910465832	0.583333333333333	0.00584783490200176	0.913333333333333	0.00150095944582784	1.18	0.000115317877051013	1.44	7.61520499661251e-06	1.52666666666667	3.43111713084577e-05	1.57333333333333	4.39553686867563e-06
CAGL0A03432g	Cgla	81	-0.0433333333333333	0.579024504484479	-0.1875	0.0673812899449848	-0.3	0.0409650540968319	-0.3625	0.040266254830761	-0.36	0.0560429062128701	-0.33	0.0783543931238837	-0.2925	0.0878957525753495	-0.26	0.0599302376292717
YALI0D12562g	Ylip	81	-0.0533333333333334	0.509482328281421	0.57	0.000760019583887478	0.353333333333333	0.370595442430447	0.76	0.000224354661834554	0.69	0.00015223950857618	0.706666666666667	0.000490105701978167	0.746666666666667	0.00156381811741575	0.656666666666667	0.00169534863792524
SAKL0E04488g	Sklu	81	-0.1125	0.175367739869714	-0.23	0.00767172283328778	-0.2025	0.0227857910609501	-0.1575	0.062027559355637	-0.09	0.219546509006507	0.0725	0.407668349709715	0.19	0.0500550878420733	0.2325	0.0282501628814576
KLLA0F17479g	Klac	81	0.193333333333333	0.192819241456462	1.11	0.00621642596291295	1.72	0.000901336272352748	1.89666666666667	0.000132718752613679	1.74333333333333	0.000224632371713585	1.53333333333333	0.000572572102089843	1.32333333333333	0.0021105119951644	1.13666666666667	0.00751214737758248
YLR032W	Scer	81	-0.303333333333333	0.0383054906424377	-0.15	0.0905479485015724	-0.106666666666667	0.346440212490666	-0.0433333333333333	0.6035581382125	-0.1775	0.144769653332293	-0.1975	0.0503235956054897	-0.2175	0.0509323771125047	-0.2125	0.109286848482762
YALI0F05698g	Ylip	81	0.393333333333333	0.00738293575773647	1.93666666666667	1.29313009654524e-07	2.2	0.00275712192316119	2.55333333333333	2.29718934128862e-06	2.58	1.20460197270676e-07	2.61333333333333	1.81114307905993e-05	2.54333333333333	4.40065800749223e-05	2.40666666666667	0.000211757762137684
orf19.2097	Calb	81	0.8875	1.235747074941e-05	2.305	2.21855343310837e-07	2.67	1.35499113699111e-07	2.62	9.77169052868903e-08	2.4025	2.61492349201326e-06	2.2575	2.54597679659968e-07	2.1875	1.02691906119244e-06	1.9525	0.000334239989563143
SAKL0C00528g	Sklu	82	-0.00750000000000001	0.984397419579923	-0.4775	0.0113224656248444	-0.7175	0.0029893882780628	-0.9375	0.000201742765096373	-0.88	0.00024628654517445	-1.095	0.000213387777244581	-1.0525	0.00223888356083564	-0.9575	0.00276506296887085
KLLA0C00550g	Klac	82	-0.0166666666666667	0.930240272950334	-0.193333333333333	0.158231477141685	-0.57	0.00136560030425874	-0.813333333333333	0.000313344979669955	-0.946666666666667	0.000135768448338147	-1.17333333333333	7.6716656733851e-05	-1.42	0.000193679160515621	-1.19666666666667	0.00266852668857825
YALI0D18744g	Ylip	82	0.0466666666666667	0.547462534470027	0.113333333333333	0.273258693334131	-0.173333333333333	0.420689418444576	-0.226666666666667	0.0474022229606238	-0.42	0.00271401774274589	-0.393333333333333	0.0053037193412721	-0.36	0.0229558940676295	-0.483333333333333	0.00438303120800303
orf19.3782.2	Calb	82	-0.06	0.377176678790141	-0.58	6.07873004847939e-05	-1.2525	3.60069428589999e-06	-1.87	1.59370182834936e-06	-2.1175	3.95703299533777e-06	-2.0625	1.53323383232101e-06	-2.1	6.32750875532456e-06	-1.75	0.000589285048035534
DEHA2E22858g	Dhan	82	-0.0733333333333333	0.675784328778734	-0.0466666666666667	0.519589748858683	-0.31	0.0723307612448935	-0.313333333333333	0.0419169528019765	-0.473333333333333	0.00469367554649541	-0.536666666666667	0.00303879064138884	-0.476666666666667	0.0182539337187524	-0.653333333333333	0.000745694516056081
CAGL0B00396g	Cgla	82	0.143333333333333	0.173408045004588	0.4925	0.000565128981809794	0.1675	0.0859252681638929	0.0325	0.83633304022006	-0.1225	0.455605601492921	-0.2225	0.292402760035385	-0.3075	0.150740056332843	-0.3975	0.0458739468537856
KLTH0F00550g	Kthe	82	0.195	0.217061448001008	0.1775	0.0195749921678941	-0.0225	0.754894310554861	-0.2825	0.00330544667723098	-0.2875	0.0045027460621243	-0.39	0.000627391901939326	-0.283333333333333	0.0466386903419913	-0.6	0.00123823187767704
YCL057C-A	Scer	82	0.3	0.0624360445694917	0.41	0.0409321762590794	0.506666666666667	0.063725622159991	0.413333333333333	0.0288242974291617	0.1825	0.494128258966242	0.22	0.26858015199475	0.335	0.195032305653699	0.12	0.581747819075603
DEHA2E10186g	Dhan	83	0.0466666666666667	0.725343408500191	0.136666666666667	0.112011206662741	0.24	0.0310638669392941	0.413333333333333	0.00513599477758316	0.666666666666667	0.000866672080076827	0.913333333333333	5.01264082140495e-05	1.11333333333333	8.67779601329166e-05	1.25666666666667	7.7000504523228e-06
KLLA0C16984g	Klac	83	-0.05	0.817003581760765	0.1	0.408708015203903	0.383333333333333	0.0177223153592912	0.54	0.00693220054756475	0.653333333333333	0.00144085977921435	0.596666666666667	0.00282167149902035	0.523333333333333	0.0101181673197183	0.496666666666667	0.0200278855252059
KLTH0F18480g	Kthe	83	-0.0525	0.528130441200845	-0.2575	0.00251677274680383	-0.405	0.000201099561894997	-0.4175	0.000111726281460854	-0.46	0.000204464241354024	-0.48	0.00030835222141004	-0.583333333333333	0.000427074528365714	-0.44	0.00284816735960177
orf19.4221	Calb	83	0.0575	0.276228982949439	0.115	0.0494137116183285	-0.0475	0.346346808427065	0.0175	0.748336073067912	0.01	0.891641706130218	-0.045	0.503490178060214	0.025	0.729603984383686	0.025	0.812767434272912
SAKL0F15532g	Sklu	83	0.0675	0.611408718256903	0.19	0.0219986047260672	0.2825	0.00918025214362008	0.2925	0.00548864114440998	0.25	0.0296436781175917	0.27	0.0328673912654441	0.21	0.0641112351029456	0.1675	0.0797377643422917
CAGL0I08371g	Cgla	83	-0.09	0.304071344623941	-0.0325	0.656812297121264	-0.01	0.903192766514022	0.035	0.707563255605575	0.0425	0.708704421440685	0.0825	0.423445214653141	0.06	0.586159828393139	0.065	0.54753524874195
YALI0E15928g	Ylip	83	0.103333333333333	0.423693341624451	0.283333333333333	0.0323963885736932	0.25	0.286744098706386	0.18	0.102642682355492	0.0666666666666667	0.543683611857452	-0.02	0.835267352501569	0.00333333333333333	0.975031562316038	-0.0633333333333334	0.517262206338977
YPR162C	Scer	83	-0.316666666666667	0.0399211924699822	-0.255	0.038199483195708	-0.18	0.275570363864279	-0.173333333333333	0.125363641424814	-0.055	0.65602653706214	-0.12	0.233214451277964	-0.0225	0.82479352371458	-0.0175	0.875531464809242
YALI0B06963g	Ylip	84	0.00333333333333333	0.970461617521942	-0.0966666666666667	0.346354344995138	-0.356666666666667	0.144676935457641	-0.74	0.000203657358237841	-0.97	3.75646246892958e-05	-1.28333333333333	6.96994256262986e-05	-1.40666666666667	8.13096103053542e-05	-1.37666666666667	0.000388253406772536
KLLA0B10912g	Klac	84	0.00333333333333334	0.988690649611047	-0.196666666666667	0.158699422027796	-0.456666666666667	0.00850413744465651	-0.633333333333333	0.00336804838521197	-0.796666666666667	0.000316898601401235	-0.846666666666667	0.00028345504794909	-0.786666666666667	0.00112118673978034	-0.73	0.00387980395679224
KLTH0F14542g	Kthe	84	0.0225	0.761282979625085	-0.115	0.0326572729066419	-0.255	0.00302778047876705	-0.33	0.000542373692213443	-0.3975	0.000536036706490096	-0.363333333333333	0.00129946988561948	-0.373333333333333	0.00348303844918836	-0.306666666666667	0.00556301125794162
DEHA2D15576g	Dhan	84	0.103333333333333	0.527878743208761	0.243333333333333	0.0295962286102618	0.34	0.0209488341303922	0.413333333333333	0.0116985892579609	0.473333333333333	0.00330391315726403	0.53	0.000790810582043414	0.443333333333333	0.00331886425830985	0.42	0.00166857925051119
orf19.1673	Calb	84	0.1475	0.0706843345001477	0.24	0.00493156772801479	-0.7775	1.21839306260473e-05	-1.3225	4.70216742638489e-06	-1.675	4.25245178682061e-06	-1.695	1.62567565652259e-06	-1.6025	1.66790285039767e-06	-1.2325	0.001937303142442
SAKL0F03102g	Sklu	84	0.285	0.0203593645100222	0.0575	0.426573095872148	-0.5275	0.00137737400086644	-0.8675	0.000206446765934097	-0.85	7.68420502216712e-05	-0.6375	0.000361324320200781	-0.52	0.00184934850565027	-0.4575	0.00262930128639656
CAGL0D05060g	Cgla	84	-0.306666666666667	0.0231823865348268	-0.8375	0.000198462419748544	-0.925	0.00146150565841814	-0.995	0.000831178842484126	-0.995	0.00289462103834658	-0.955	0.00436835827532596	-1.02	0.00359558407725279	-0.925	0.00112831243972644
YGR123C	Scer	84	-0.57	0.0075065374303051	-0.815	0.0342484853371924	-1.32	0.00304718495257822	-1.91666666666667	5.49078957152704e-05	-2.245	2.12839512883554e-05	-2.3425	7.46767557783949e-06	-2.52	3.74743214816512e-05	-2.555	0.000118816697546635
YALI0F16753g	Ylip	84	0.92	0.00762206805113626	2.08666666666667	1.0390324253738e-06	1.79	0.00275712192316119	1.48666666666667	1.50480618841554e-05	1.2	4.76449220269602e-05	1.08333333333333	0.000313161104416275	0.773333333333333	0.00897046313907358	0.413333333333333	0.0420716299527097
SAKL0G12628g	Sklu	85	-0.0025	0.984397419579923	-0.195	0.00745589554640413	-0.5025	0.000139663950792554	-0.6175	0.000118360816784859	-0.5375	0.000875685071837522	-0.3375	0.017100974906456	-0.1925	0.0703062528800928	-0.1525	0.0837748908889098
CAGL0D05742g	Cgla	85	-0.01	0.915873588089687	-0.00749999999999999	0.946037100891597	-0.005	0.976095306477666	-0.11	0.563951782772212	-0.125	0.452954533619861	-0.23	0.219938119035423	-0.2775	0.163281325830539	-0.3575	0.0877443604526744
KLTH0B03146g	Kthe	85	-0.0225	0.75833071770132	-0.2375	0.00120030673098942	-0.37	0.000220517436456613	-0.44	0.000326603347593984	-0.58	0.000104597471044383	-0.606666666666667	5.95376853601301e-05	-0.633333333333334	0.000105928015328415	-0.62	0.000370784582696089
DEHA2C11968g	Dhan	85	-0.03	0.794802184115557	-0.09	0.256875761205098	-0.0466666666666667	0.587184660196661	-0.08	0.406835553122314	-0.0566666666666667	0.581783348406766	-0.146666666666667	0.233355527320494	-0.283333333333333	0.0479332982147326	-0.38	0.00461523263018669
KLLA0F12980g	Klac	85	0.0633333333333334	0.598300451934768	-0.0166666666666667	0.872048693762623	-0.1	0.343122313691627	-0.3	0.0295068733182417	-0.333333333333333	0.0129281112713173	-0.516666666666667	0.00263475031536813	-0.593333333333333	0.00396600588116322	-0.53	0.0100999583683938
YJL002C	Scer	85	-0.0866666666666667	0.399743953155641	-0.04	0.679954029436517	0.04	0.766725074939605	-0.0466666666666667	0.611233942549062	0.07	0.558276257766977	0.1	0.273080910200175	0.055	0.532334427649619	0.01	0.932991225874632
orf19.6988	Calb	85	-0.1025	0.086082885594977	-0.3025	0.000792926528414045	-0.3475	0.000684518749878448	-0.3725	0.000565664518582481	-0.54	0.00034876246178965	-0.41	0.000325615114704413	-0.45	0.000839589071808015	-0.235	0.110678318369252
YALI0F14795g	Ylip	85	0.13	0.146874728181828	0.193333333333333	0.0718388476516207	0.23	0.370203781132754	-0.386666666666667	0.0049938888720553	-0.593333333333333	0.000468480304427998	-0.676666666666667	0.000930280921046222	-0.796666666666667	0.00149361137703835	-0.786666666666667	0.00133381972476241
YLR168C	Scer	86	0.01	0.938241789333603	-0.05	0.537285125588334	0.43	0.017831924112258	0.703333333333334	0.00156407017007621	0.9425	7.81864062301928e-05	1.19	3.64954875552259e-05	1.2675	6.52798624224417e-05	1.39	0.000119268610091161
CAGL0G08195g	Cgla	86	0.0166666666666667	0.899817193026341	-0.015	0.913449260064803	0.3	0.137047753331284	0.5025	0.0569972069174845	0.7	0.0376314865757312	0.9725	0.0256128087580294	1.21	0.015956055450603	1.3275	0.00869653490654874
YALI0C20141g	Ylip	86	-0.0633333333333334	0.459490206797004	0	1	-0.05	0.798996057702364	-0.343333333333333	0.0126046367486164	-0.506666666666667	0.00220275866776505	-0.523333333333333	0.00357148397122285	-0.556666666666667	0.0126886205013382	-0.486666666666667	0.0245184189742536
DEHA2G16148g	Dhan	86	0.106666666666667	0.505741872506405	0.143333333333333	0.228900500859884	0.0333333333333333	0.68912290666305	-0.213333333333333	0.0418922369719229	-0.396666666666667	0.00203177398461965	-0.52	0.000982987080896477	-0.566666666666667	0.000475233585173121	-0.603333333333333	0.00083250012322036
KLTH0H00990g	Kthe	86	0.11	0.272395686559188	0.09	0.0742019411907721	-0.0675	0.347615715357542	-0.2475	0.00356443568722439	-0.1625	0.0343001772067583	-0.263333333333333	0.00638896120971446	-0.0966666666666667	0.440996482191994	-0.196666666666667	0.0738394476694773
DEHA2G07150g	Dhan	86	-0.12	0.500605163523235	0.08	0.442820343920272	0.24	0.0547701137038076	0.336666666666667	0.0173711421075468	0.353333333333333	0.00912280192923627	0.326666666666667	0.0255904823680531	0.35	0.0117451594312132	0.36	0.01055129879949
KLLA0E19581g	Klac	86	-0.17	0.276896849546583	-0.363333333333333	0.0134750420486435	-0.216666666666667	0.147402882142376	0.0466666666666667	0.726852825209208	0.0966666666666667	0.43778056371914	0.06	0.584529747973032	0.0433333333333333	0.750263843198134	0.103333333333333	0.492151494621218
YLR193C	Scer	86	0.173333333333333	0.180628414267192	-0.395	0.0183494094465775	-0.03	0.822209999674206	0.2	0.169743749295192	0.305	0.0310547868667017	0.4675	0.00784813626450481	0.4675	0.00922511973427819	0.4625	0.0595468949993434
CAGL0A04103g	Cgla	86	0.246666666666667	0.36072763219622	0	1	-0.065	0.820978387332379	-0.00499999999999999	0.981092740873379	0.035	0.807013282302485	0.0325	0.837511615179626	0.06	0.721331805605742	0.0225000000000001	0.927405811084402
SAKL0H13882g	Sklu	86	0.2625	0.0870070564566759	-0.66	0.00187470254397491	-1.0325	0.000132568400952896	-1.2525	1.77075081691023e-05	-1.06	7.03158194726565e-05	-0.725	0.00148531039313576	-0.4325	0.0278665226886803	-0.345	0.0236152772292498
YALI0D18854g	Ylip	86	-0.276666666666667	0.0579131969949687	-0.1	0.391559584086689	0.0633333333333334	0.824215195638531	-0.0933333333333334	0.498165307681587	0.0966666666666667	0.502922803267994	0.163333333333333	0.248963828566736	0.233333333333333	0.196500770120655	0.246666666666667	0.230735367960228
orf19.3089	Calb	86	0.3075	0.00148785885197438	0.2025	0.00857922990859302	-0.665	2.11435255062373e-05	-0.795	8.89420228481486e-06	-0.855	0.000661087351555095	-0.9175	1.02139816036961e-05	-0.8025	0.000203944736491612	-0.585	0.0241309249325537
SAKL0F11594g	Sklu	86	-0.3425	0.0510204003360534	-1.02	0.00113590371281837	-1.4675	0.000170857386836467	-1.6825	0.000130686292878389	-1.81	1.55744700421842e-05	-1.6725	2.89382121884064e-05	-1.4825	0.000208266405466803	-1.34	0.000240772772439671
orf19.6600	Calb	86	0.3575	0.0125226913527692	0.675	0.000331416247942639	-0.46	0.00402346577282147	-0.8275	7.48041847921661e-06	-1.095	2.06768477522787e-05	-0.91	3.26873068350064e-05	-0.7825	0.000330086900634218	-0.715	0.00856012977708866
KLTH0F08690g	Kthe	86	0.4725	0.00187212467128231	1.245	1.99757323413287e-07	1.025	1.03571148316603e-06	0.7925	3.28346942335707e-06	0.7975	7.61114179090665e-06	0.7	3.43521084040173e-05	0.776666666666667	2.31899145279952e-05	0.64	0.000208960477488684
KLLA0D18348g	Klac	86	0.566666666666667	0.072766396983262	1.23666666666667	0.00249687071947586	1.66666666666667	0.000772226530353198	1.74	0.000238974187468122	1.48666666666667	0.000132370470455351	1.26333333333333	0.000559960278894812	1.09666666666667	0.00129553077004125	1.03666666666667	0.00223553462159763
KLLA0C15785g	Klac	87	0.02	0.910633966180031	0.133333333333333	0.205933198875828	0.36	0.0165130496342188	0.51	0.0056906420237375	0.593333333333333	0.00145452164710481	0.686666666666667	0.00094929618781761	0.71	0.00260396097062534	0.67	0.00951112751818074
SAKL0B08822g	Sklu	87	-0.035	0.749985253314267	0.01	0.838795458178059	-0.01	0.873082884074171	0.0125	0.832676116869755	0.03	0.658608327136688	0.0375	0.624190854797246	-0.02	0.814679855228618	-0.085	0.304741153092641
YALI0F20636g	Ylip	87	0.0666666666666667	0.379618979252918	0.383333333333333	0.00267693978588283	0.343333333333333	0.194375229781388	0.486666666666667	0.00108762842524269	0.516666666666667	0.000889246227040293	0.593333333333334	0.000851425603184609	0.636666666666667	0.00123476989944223	0.54	0.0031346074777608
DEHA2E22572g	Dhan	87	0.08	0.568331403284518	0.136666666666667	0.0941658395584643	0.15	0.0756794759974309	0.186666666666667	0.0396360422740206	0.17	0.0401603992287858	0.216666666666667	0.0215149292560958	0.18	0.0479161720165315	0.123333333333333	0.137939968264963
CAGL0C00473g	Cgla	87	-0.0833333333333333	0.41423618529514	-0.0275	0.814711204866471	-0.14	0.313850196893293	-0.2225	0.143252052739074	-0.2	0.211868109054765	-0.235	0.144097651183373	-0.23	0.123665672546874	-0.215	0.119731481342822
YBR136W	Scer	87	-0.186666666666667	0.115747109898838	-0.175	0.0664237585467089	-0.356666666666667	0.0389493732856351	-0.44	0.0032600125422261	-0.5325	0.00131893650682746	-0.6425	0.000252661232817036	-0.64	0.000704032682692425	-0.61	0.00366891803073861
KLTH0F11198g	Kthe	87	-0.235	0.02114061824923	-0.24	0.00185976886671046	-0.12	0.0775275496099368	0.025	0.730601357963438	0.0725	0.267640460619115	0.196666666666667	0.0232715212290188	0.123333333333333	0.289996795266383	0.296666666666667	0.022386320272239
orf19.1283	Calb	87	0.29	0.00805204315537302	1.0075	2.06078960950709e-06	1.105	1.67994989293835e-06	1.245	1.02158979468656e-06	1.2225	1.05069149115421e-05	1.275	2.60990832019429e-06	1.2725	4.88535263104764e-06	1.1875	0.000253445842403725
DEHA2B16214g	Dhan	88	-0.113333333333333	0.477676327811958	0.303333333333333	0.251866429336554	1.18666666666667	0.0190771402101357	2.04666666666667	0.00145885900578974	2.52	6.83225339527322e-05	2.73666666666667	2.02630822861788e-06	2.74333333333333	5.45479746147649e-06	2.81333333333333	4.50419696190243e-07
KLLA0D14685g	Klac	88	0.313333333333333	0.182453501244654	1.36333333333333	0.0265567570172466	2.61333333333333	0.000442818351622621	3	3.14676136725544e-05	2.82666666666667	2.92433104247914e-05	2.55666666666667	7.37895354701505e-05	2.48333333333333	0.00011871646990532	2.44333333333333	0.000540907799679177
KLLA0D11660g	Klac	88	-0.456666666666667	0.130275674145427	-1.10333333333333	0.00137083182517048	-0.86	0.000981855496463369	-0.26	0.0819471175494453	0.206666666666667	0.0981172762198196	0.51	0.00235945574931128	0.706666666666667	0.00124291281627002	0.726666666666667	0.00253865555628978
YDR256C	Scer	88	-0.483333333333333	0.00575190646069577	-0.13	0.241412236008054	0.893333333333334	0.0634423552827483	2.69	3.26784219330673e-05	3.2325	6.34440319739723e-06	3.5275	5.9547094910388e-07	3.535	4.12526497841575e-06	3.575	0.00012619776683805
DEHA2F10582g	Dhan	88	-0.49	0.0224105805251465	-1.29666666666667	0.000187494696896836	-1.66333333333333	0.000442221386721842	-1.63666666666667	0.000209468123963132	-1.73333333333333	6.85092403127685e-05	-2.05666666666667	4.48025676909659e-06	-2.13666666666667	8.59877730095741e-05	-2.01	1.33318475091318e-05
SAKL0F05742g	Sklu	88	0.615	0.109704243657761	1.715	0.000872245758759176	0.9275	0.00780336988949278	-0.1025	0.645329632105727	-0.575	0.00191765709792516	-0.61	0.00112832205003541	-0.45	0.00730332759043902	-0.315	0.0151601858684711
orf19.6229	Calb	88	0.95	0.00278180065054705	3.075	3.14363851760734e-06	4.0125	2.39510317232112e-07	4	9.77169052868903e-08	3.3325	1.23831057252045e-05	2.9725	1.75025448270963e-06	2.7025	4.33454583272861e-06	2.4575	0.000705545421547398
SAKL0H11198g	Sklu	88	-1.04	5.74442899397286e-05	-1.34	9.22096521824421e-06	-1.2875	6.05700355011316e-06	-1.1225	1.25889416309619e-05	-0.95	2.91271937496195e-05	-0.8475	0.000164146710132879	-0.67	0.0016069500073907	-0.555	0.00275508161538371
KLTH0E11550g	Kthe	88	1.4375	8.62217031223563e-07	2.095	2.38398802493086e-08	1.83	4.31659512034281e-08	1.345	2.2425165535176e-08	0.9725	1.27906999286193e-05	0.616666666666667	0.000209401128250312	0.446666666666667	0.0014154162106551	0.183333333333333	0.0849497125469129
YALI0E34265g	Ylip	88	1.46	0.00188406555234947	3.00666666666667	7.60647931525496e-08	3.21333333333333	0.000816039467976143	3.09	6.11771144734536e-06	2.9	4.47703406247405e-07	2.86333333333333	0.000103682824534943	2.85333333333333	6.11229053380356e-05	3.01666666666667	0.000185299753993428
YALI0E34749g	Ylip	88	1.9	0.00153551839760312	3.81666666666667	1.79764477921027e-07	4.24	0.000902277607081282	4.13666666666667	8.84691605338662e-06	3.81	4.90037404930242e-07	3.51	0.000116862126812671	3.38666666666667	0.000219402291040229	3.18333333333333	0.000550857084424715
YGR088W	Scer	88	1.91666666666667	0.000191562121237203	0.215	0.13821007499476	1.06333333333333	0.008190405836771	1.7	0.000132028462685456	1.8975	1.91095233463445e-05	1.87	1.3035932400683e-05	1.7625	0.000113221777380024	1.545	0.00236224249477621
CAGL0K10868g	Cgla	88	2.02666666666667	0.00206395582300192	2.52	0.000504090845411287	2.2	0.0056787950186072	2.15	0.00757378063283627	2.1325	0.00469703038385606	2.18	0.00351717721538671	2.2225	0.00083325341021081	2.21	3.75473780144256e-05
KLTH0F12210g	Kthe	88	4.26	2.56475288727162e-08	5.245	9.48707781288673e-09	5.38	5.54114758033868e-09	5.335	1.73479074363148e-12	5.0525	2.74798983231977e-09	4.65	1.49721792962675e-09	4.56333333333333	3.7033170482292e-10	4.08	6.68901501458562e-08
KLTH0F14212g	Kthe	89	0.00499999999999999	0.964559339260839	0	1	-0.015	0.845254301355017	-0.18	0.0876743511980478	-0.065	0.360787654136191	-0.11	0.140873850911924	-0.0366666666666667	0.738567153211073	-0.09	0.310257176935471
CAGL0D04818g	Cgla	89	0.00666666666666666	0.955296561671956	-0.2325	0.0386389491077723	-0.2475	0.0447474148151494	-0.2175	0.0761544402802703	-0.1975	0.205453034091447	-0.18	0.244572086073237	-0.1475	0.325493110835671	-0.15	0.287930861193998
SAKL0F03564g	Sklu	89	0.00750000000000003	0.962027175744974	-0.3725	0.000810118651962809	-0.7	4.6830106881481e-05	-0.915	6.67063291740824e-05	-0.9725	0.000127410052442428	-0.7475	0.000505778987629503	-0.58	0.00679022329589109	-0.45	0.0159968972601613
YPR133C	Scer	89	-0.01	0.925594228773957	-0.085	0.238271455250353	0.0233333333333333	0.872524020401231	-0.16	0.0951611009460096	-0.1425	0.164980726133083	0.01	0.935414164624552	-0.0125	0.912205401642376	0.0275	0.847712731240454
YALI0A20724g	Ylip	89	0.04	0.750946159311849	0.31	0.00788055463411188	0.37	0.109539901773799	-0.0166666666666667	0.877040140227326	-0.0233333333333334	0.839532747244421	-0.173333333333333	0.139075895077796	-0.186666666666667	0.145571620277334	-0.213333333333333	0.0902474777303253
KLLA0B11209g	Klac	89	0.0433333333333333	0.831353696899044	0.05	0.666841601418735	-0.163333333333333	0.124908642442499	-0.316666666666667	0.0376660091148754	-0.473333333333333	0.00639199378816868	-0.453333333333333	0.00617348653488925	-0.446666666666667	0.0113649246106157	-0.373333333333333	0.0481436836600612
DEHA2E08360g	Dhan	89	-0.0433333333333333	0.756013629057476	-0.0466666666666667	0.56522539403201	-0.04	0.576121030016674	-0.13	0.111055349797904	-0.0566666666666667	0.421305960480825	-0.113333333333333	0.159244171596612	-0.116666666666667	0.173198269569039	-0.16	0.0947125908467581
orf19.6252	Calb	89	0.065	0.280370662742827	0.095	0.0796266854425246	0.195	0.00726860800464971	0.0875	0.181834968767497	0.005	0.950182979951212	-0.07	0.2213681580397	-0.09	0.25666570407341	-0.06	0.609687943164024
DEHA2B03740g	Dhan	90	0.00333333333333333	0.97721380668158	-0.276666666666667	0.0173516443904026	-0.46	0.00406943200251698	-0.37	0.00855183767933243	-0.28	0.0389990610994239	-0.24	0.0522970483212313	-0.23	0.0798828400667883	-0.193333333333333	0.10320630536363
CAGL0L01749g	Cgla	90	-0.0166666666666667	0.842911475129953	-0.145	0.117894302164052	-0.155	0.188635948631309	-0.075	0.532547806084276	-0.03	0.78641574641379	0.045	0.624244407265306	0.0325	0.73561740558222	0.015	0.879530422947915
YALI0F04576g	Ylip	90	0.08	0.325882847854192	-0.0333333333333333	0.776725400920745	-0.336666666666667	0.216484272953715	-0.293333333333333	0.0338320047014646	-0.39	0.00860677178780384	-0.35	0.0337178884221718	-0.2	0.122718434467439	-0.14	0.276282184839498
YKL045W	Scer	90	-0.0933333333333334	0.387104764865555	0.055	0.440731858975746	0.173333333333333	0.217667475752708	0.0133333333333333	0.877693502289485	0.0425	0.684067767260909	0.2625	0.0534881921211474	0.2175	0.0359837851874336	0.3025	0.0270591630408949
SAKL0D13486g	Sklu	90	-0.0975	0.236617727510339	-0.4975	0.000155076607605819	-0.65	3.85184081817147e-05	-0.8	2.18759093387544e-05	-0.625	0.000232731586022203	-0.46	0.00213778935672168	-0.34	0.0153563928582083	-0.2575	0.0384635965601952
KLTH0D07920g	Kthe	90	0.11	0.118899570240183	0.335	0.000260534673677721	0.405	0.000153371187057847	0.5325	1.39716478521931e-05	0.6225	1.3872047874753e-05	0.706666666666667	1.31751053585873e-05	0.776666666666667	1.96598650955223e-05	0.793333333333333	7.0981885405294e-05
orf19.2885	Calb	90	0.1475	0.0284686150304794	0.415	0.000316613828160046	0.06	0.495304200934965	0.025	0.693672109990694	0.04	0.637674972254996	0.19	0.0281487890290577	0.2275	0.0278636233484984	0.3325	0.0371182084634044
KLLA0F04818g	Klac	90	-0.19	0.178678936620951	-0.333333333333333	0.0159688227428049	-0.423333333333333	0.009152009419838	-0.63	0.00128768756432267	-0.906666666666667	0.000116222159520212	-0.936666666666667	0.00011326946465429	-0.926666666666667	0.000418195737714499	-0.89	0.00311720596560977
YALI0D16775g	Ylip	91	-0.00999999999999998	0.955501268336593	0.0733333333333333	0.605112443808217	-0.03	0.92202423844435	-0.28	0.0465539691449739	-0.253333333333333	0.0696409983055713	-0.266666666666667	0.0452766968292538	-0.196666666666667	0.225033584865082	0.0566666666666667	0.724971394793639
DEHA2F00924g	Dhan	91	-0.0433333333333333	0.79093703301484	-0.126666666666667	0.225255917920833	-0.29	0.02432432573605	-0.433333333333333	0.00398911391592869	-0.416666666666667	0.00193348101397588	-0.45	0.00147894745647575	-0.446666666666667	0.00214561592428293	-0.563333333333333	0.000312548091236286
KLTH0D17534g	Kthe	91	0.0775	0.299920711312856	0.065	0.226964145659175	0.1325	0.0640540929782748	0.2725	0.00908711457673125	0.1675	0.0180334982964724	0.113333333333333	0.122253305027754	0.0233333333333333	0.816656382281048	0.15	0.11511577095881
KLLA0B03982g	Klac	91	0.09	0.474674770886498	0.07	0.483879719626742	0.26	0.0318533404012555	0.47	0.00316317012730275	0.573333333333333	0.00100308295359405	0.7	0.000437294408916637	0.636666666666667	0.00196693023350411	0.66	0.00504446429803188
SAKL0G18568g	Sklu	91	0.105	0.231738929540606	0.36	0.000672741540437368	0.5575	0.000103850965941218	0.6275	0.000201761677000497	0.605	0.000305177859545872	0.605	0.00142461770677376	0.515	0.00115576045244746	0.43	0.00685754076882249
orf19.6189	Calb	91	-0.165	0.182913793367223	-0.2875	0.00725217636708094	-0.4125	0.00292961126109994	-0.7375	0.000230668313251836	-0.63	0.0104831105319616	-0.725	0.00122542225132985	-0.6825	0.00362432395808207	-0.5675	0.0241350436146227
CAGL0D02728g	Cgla	91	0.34	0.0394342276694017	0.915	0.000207959077654478	1.13	0.000599553169012341	1.24	0.000403246497948921	1.165	0.000807448108170598	1.155	0.000715259813699457	1.11	0.000573774838662413	1.015	0.000135192920971999
YHR199C	Scer	91	0.61	0.0204981626986649	1.225	0.0110583039018277	1.73666666666667	0.00509716957635406	2.47666666666667	0.000104996552684616	2.8875	7.5464009759409e-06	3.105	1.02083105442901e-06	3.09	1.21961202626758e-05	2.8775	0.000211523928384534
YHR198C	Scer	91	0.653333333333333	0.00301478257616772	0.33	0.0228453857212851	0.43	0.0366728533680655	0.503333333333334	0.00229605797284733	0.6375	0.000657839757662559	0.7725	0.000481417622470179	0.7125	0.000545311546199724	0.5925	0.0144775538498349
KLTH0D15026g	Kthe	92	0.00250000000000002	0.97650689218202	-0.1525	0.0385537568513575	-0.36	0.00149612335131133	-0.5675	2.01086660629078e-05	-0.66	8.44608171821808e-06	-0.746666666666667	1.10957957875756e-05	-0.79	1.66548771972172e-05	-0.846666666666667	4.1845850425355e-05
orf19.969	Calb	92	0.0125	0.840676244073864	-0.4075	0.000158353231308986	-1.645	3.62044915689072e-06	-2.8375	1.58865602780811e-07	-2.9975	2.10993678541624e-05	-3.18	4.01942400897249e-07	-2.955	3.33936163976926e-06	-2.3675	0.000517303100563216
DEHA2B08096g	Dhan	92	-0.02	0.87213229807012	0.05	0.49331069577516	-0.01	0.898994282661421	-0.206666666666667	0.0810768069156894	-0.516666666666667	0.00341693320040572	-0.786666666666667	0.000219655654901722	-0.963333333333334	0.000157202946713184	-1.24	5.97882600591859e-06
KLLA0B02783g	Klac	92	-0.05	0.674714083411816	-0.34	0.0189700194037518	-0.826666666666667	0.000440268339219815	-1.27666666666667	3.42762124701701e-05	-1.62666666666667	9.90670909058279e-06	-1.76	1.34890858571829e-05	-1.75666666666667	0.00012014537325246	-1.69	0.000923759479085894
SAKL0G16060g	Sklu	92	-0.1425	0.114849076993428	-0.7425	9.75717588177279e-05	-1.3925	8.40536319032336e-06	-1.77	3.67106408663969e-06	-1.8275	1.29942340127246e-05	-1.755	0.000100649880327975	-1.605	0.00092521156327352	-1.36	0.00194602885214479
YALI0B13552g	Ylip	92	-0.153333333333333	0.105407485328756	-0.573333333333333	0.000623637455802906	-1.17666666666667	0.00641711560824965	-1.98333333333333	4.95962317282244e-06	-2.32333333333333	6.16203102547823e-07	-2.52666666666667	1.98450491389062e-05	-2.47666666666667	6.3855211334405e-05	-2.22666666666667	0.000370211391332362
CAGL0D00550g	Cgla	92	-0.356666666666667	0.00916803618303113	-1.1075	8.3772980492158e-05	-1.455	0.000282429273573876	-1.755	0.00020334258484945	-1.9	0.000241987568101804	-1.985	0.000257927595451305	-2.045	0.000219709087816911	-2.11	4.34682506298718e-05
YKL181W	Scer	92	-0.49	0.0043400945599721	-0.845	0.0204587565576276	-1.11666666666667	0.00420723520556087	-1.48333333333333	6.90397212731274e-05	-1.7975	9.31512067238635e-05	-2.04	7.9923746109188e-06	-2.0075	9.49899980724743e-05	-2.11	0.000140810589057201
DEHA2A14300g	Dhan	93	-0.02	0.865851257550362	0.0133333333333333	0.871027111233591	0.0466666666666667	0.51930300633792	0.146666666666667	0.0785529463657746	0.243333333333333	0.0115676892191146	0.346666666666667	0.00304842083922733	0.46	0.00134203947859893	0.483333333333333	0.000493905896007435
DEHA2B16082g	Dhan	93	-0.06	0.612663080422321	-0.00666666666666667	0.936648846831945	0.206666666666667	0.0394239937585841	0.516666666666667	0.00178945390654421	0.946666666666667	0.000523061712953451	1.41333333333333	1.05721005649045e-05	1.91666666666667	3.18417286158859e-05	2.19333333333333	5.05204799306081e-06
YALI0B06391g	Ylip	93	-0.06	0.645770103137716	-0.446666666666667	0.00229359216271623	-0.153333333333333	0.419169438217909	-0.0166666666666667	0.85848396604623	-0.113333333333333	0.288052498681962	-0.153333333333333	0.174974401500802	-0.263333333333333	0.0711158100889246	-0.34	0.020471670789106
DEHA2E01298g	Dhan	93	-0.12	0.582548267412859	-0.273333333333333	0.0832192939247823	-0.406666666666667	0.0184202337524842	-0.356666666666667	0.013187592623483	-0.47	0.00185168580344483	-0.576666666666667	0.000297233642616283	-0.603333333333334	0.00292658678478334	-0.41	0.0149116250011478
DEHA2C02530g	Dhan	93	-0.14	0.522242546469082	-0.06	0.601057558207627	0.01	0.94420367796647	0.0366666666666667	0.792201094083545	-0.0333333333333333	0.807024678799065	-0.143333333333333	0.180209016715772	-0.253333333333333	0.067331974986144	-0.153333333333333	0.182951886151945
YALI0E23287g	Ylip	93	0.176666666666667	0.161862950929802	-0.663333333333333	0.000171069776156064	-0.0433333333333333	0.863726274757336	0.01	0.931289707503619	-0.393333333333333	0.00546102864863463	-0.6	0.000822452671548807	-0.476666666666667	0.00521042291637443	-0.213333333333333	0.17369244034992
DEHA2E01166g	Dhan	93	-0.246666666666667	0.391542352612915	-0.103333333333333	0.187298434013954	-0.0766666666666667	0.403662159083583	-0.00999999999999998	0.907526555237113	-0.14	0.128962078333944	-0.0933333333333334	0.352341173375968	0.02	0.806171854329524	0.123333333333333	0.1599093651354
KLLA0A11110g	Klac	93	0.31	0.0879895958435691	0.253333333333333	0.0418759733357427	0.3	0.0763472409195776	0.616666666666667	0.00682963675268715	1.08666666666667	0.000173997454462239	1.34666666666667	3.97705142641841e-05	1.37333333333333	8.35975957305384e-05	1.25	0.00211757586997519
orf19.3668	Calb	93	-0.3375	0.00715591057574071	-0.7525	0.000128385826711436	0.9725	0.00211140842593948	2.105	8.24840447512312e-05	2.4025	8.77402124129794e-06	2.385	6.32971879397805e-06	1.92	1.29829296607751e-05	1.46	0.00386804253863065
YALI0B01342g	Ylip	93	0.346666666666667	0.02244389166366	0.0766666666666667	0.51217384762975	-0.0233333333333334	0.922212888291309	0.236666666666667	0.0543561340579264	0.16	0.212121810294644	0.0866666666666667	0.362527421455559	0.1	0.340509256520889	0.173333333333333	0.110462152278277
orf19.4527	Calb	93	-0.4175	0.00263462711684187	-0.805	4.47742245654707e-05	1.64	3.49471354781979e-05	2.885	1.92227169405987e-06	3.3025	5.88126972377178e-06	3.08	2.57964851706555e-06	2.9725	3.78646655349024e-06	2.2925	0.00173147221821845
KLTH0H13728g	Kthe	93	0.47	0.00513113522627391	1.6775	6.01067090080408e-06	2.3275	3.45464014577992e-06	2.8125	2.74290801241863e-09	2.915	2.49190201093825e-07	2.82	2.92049245490931e-07	2.73666666666667	2.71583758769277e-08	2.33666666666667	8.70686763295604e-07
SAKL0D10450g	Sklu	93	0.665	0.00527248140559305	0.6925	8.06377040477265e-05	1.38	6.86626076722231e-06	1.5425	0.000124728514090551	1.29	0.0025779171102598	0.7825	0.0384846082599561	0.32	0.379083639716049	0.1175	0.650419478982242
YALI0F05258g	Ylip	94	-0.0233333333333333	0.770911262637252	-0.203333333333333	0.0719312404728343	-0.646666666666667	0.017648045370267	-0.986666666666667	3.43102014647544e-05	-1.11333333333333	1.05318468358319e-05	-1.29333333333333	7.92019137623998e-05	-1.44666666666667	8.20170645620048e-05	-1.33	0.000733505507754891
SAKL0E08338g	Sklu	94	-0.0475	0.619864570499294	-0.905	3.10164950436568e-05	-1.4525	3.16221966945493e-06	-1.735	1.37623887638908e-06	-1.74	2.3121477848953e-05	-1.5725	0.000180054718463946	-1.335	0.00290265592564681	-1.105	0.00316170776122092
DEHA2D03058g	Dhan	94	-0.05	0.708415558999883	0.12	0.156777080150244	0.16	0.0856732108835424	-0.0866666666666666	0.470651160974425	-0.37	0.0136381650517817	-0.693333333333334	0.000316067940820632	-0.826666666666667	0.000139758820879111	-0.956666666666667	3.26840616774677e-05
KLTH0G09768g	Kthe	94	-0.0675	0.282445767588567	-0.2625	0.000643126928084987	-0.4125	0.000129335438716241	-0.4475	5.18312998582334e-05	-0.425	9.56620840879851e-05	-0.436666666666667	0.000204111914757803	-0.376666666666667	0.0024451082681373	-0.286666666666667	0.00736630851035194
KLLA0F03663g	Klac	94	0.183333333333333	0.191083829463605	-0.0766666666666667	0.480733456164425	-0.413333333333333	0.0052481657483053	-0.75	0.000342824813803653	-1.03333333333333	8.65723119607336e-05	-1.13666666666667	8.38378686795886e-05	-1.11333333333333	0.000417079810868973	-0.95	0.00504446429803188
orf19.4760	Calb	94	0.3875	0.000348833667654091	-0.04	0.500435103341481	-1.54	2.61566285303226e-05	-2.37	2.07861721032817e-06	-2.6975	9.58510804552766e-06	-2.64	1.84631764431968e-06	-2.54	5.62765119913751e-06	-1.89	0.00273537898821663
CAGL0C01331g	Cgla	94	-0.44	0.00697075492981583	-1.1175	0.00034660660852725	-1.13	0.00311816182583513	-1.1475	0.00276063970729628	-1.0625	0.00203873934512464	-1.035	0.000618899993153698	-1.0525	0.000568900985496381	-0.855	0.000450433232377149
YIL110W	Scer	94	-0.646666666666667	0.0112637396095983	-0.75	0.0335551398273576	-0.96	0.00976012715946767	-1.18666666666667	0.000129960923959989	-1.1475	3.31787922463461e-05	-1.0075	3.54907150186526e-05	-1.175	3.98937015748517e-05	-1.0175	0.000189061494944016
DEHA2G02134g	Dhan	95	0.00666666666666666	0.958988078342963	-0.1	0.249782236125763	-0.316666666666667	0.00975593313224157	-0.353333333333333	0.00659536262857582	-0.42	0.00156472714901001	-0.473333333333333	0.000571510110808426	-0.483333333333333	0.000925988973508204	-0.513333333333333	0.000349534698425427
KLTH0D04532g	Kthe	95	0.0075	0.91211992171141	0.0175	0.714647976173409	-0.0325	0.633231158300408	-0.0575	0.478861543912602	0.0225	0.747068305533566	0.15	0.0570506998177415	0.37	0.00283435094284414	0.44	0.00115798951997894
orf19.1613	Calb	95	-0.0425	0.412935365066248	1.54	7.54689157031789e-06	1.62	7.94195731362242e-07	1.465	3.30524129612841e-07	1.345	1.06911788381115e-05	1.395	1.30450921846369e-06	1.34	4.75305098177722e-06	1.4	0.000177770463168421
SAKL0E03740g	Sklu	95	-0.0625	0.434413604003802	0.1825	0.0544885333881922	-0.08	0.587762136621337	-0.22	0.22103268118212	-0.11	0.549231280090213	0.03	0.876048543176632	0.1325	0.433482368372311	0.0575	0.672320634717169
YALI0C00253g	Ylip	95	-0.0666666666666667	0.429569368017447	-0.493333333333333	0.000693985541978574	-0.0466666666666667	0.892689237197648	0.176666666666667	0.292851379806173	-0.0233333333333333	0.900556329926886	-0.146666666666667	0.580927517095299	-0.0466666666666667	0.856607541838776	0.15	0.531415870557776
KLLA0B12584g	Klac	95	-0.14	0.354810392139851	-0.163333333333333	0.126263587619252	-0.35	0.0112550628506482	-0.65	0.0013193604771287	-0.93	0.000104107338459298	-1.07333333333333	0.000170694941247378	-1.10333333333333	0.00110207020953326	-1.05	0.00277588368895177
YMR108W	Scer	95	-0.293333333333333	0.0425813136901014	-0.3	0.0457671125743643	-0.46	0.0208917629522285	-0.75	0.000587904883447249	-1.0375	0.000204644417403634	-1.1075	3.47301709102801e-05	-1.0825	0.000495351278728253	-0.97	0.00910790648910641
CAGL0K03465g	Cgla	95	1.15	0.0011101703618276	2.05	9.22098502041454e-05	1.67	0.000232981462259418	1.4575	0.000209855374215208	1.205	0.00355956148499425	0.8125	0.0213348436972953	0.5425	0.0654327113874042	0.2925	0.127878883625597
YEL021W	Scer	96	0.0533333333333334	0.722941215677433	0.155	0.364549720122484	-0.556666666666667	0.22905570078181	-0.38	0.0262454724429372	-0.465	0.0218995070152906	-0.2125	0.18727844884089	-0.52	0.0132395055516592	-0.415	0.0304636579145637
orf19.1716	Calb	96	-0.055	0.310803525357687	-0.565	0.00438456902160682	-0.4475	0.00160683588500316	-0.7075	0.000361531276730204	-0.66	0.000748493423950525	-0.7525	0.00306199096861624	-0.5775	0.00321492975950753	-0.355	0.036186541751462
DEHA2A11968g	Dhan	96	-0.06	0.623449177351612	-0.0833333333333333	0.267787380991226	-0.126666666666667	0.127446553401325	-0.196666666666667	0.0458087275200512	-0.316666666666667	0.00499077575823734	-0.45	0.00136327209501266	-0.59	0.00051676478132346	-0.673333333333333	7.3665902206085e-05
KLLA0E22902g	Klac	96	0.0633333333333333	0.648511974169355	-0.16	0.152635922552342	-0.38	0.0088023387659372	-0.47	0.00446478060640576	-0.543333333333333	0.00150691866448145	-0.656666666666667	0.000629971419254624	-0.71	0.0015634461448865	-0.633333333333333	0.00782202477297637
SAKL0D11044g	Sklu	96	-0.1525	0.108115715916808	-0.165	0.0902146827268895	-0.225	0.0202054114195812	-0.3125	0.0890846146759439	-0.39025	0.00300043379500855	-0.57	0.000501523310301054	-0.6725	0.00146462757085558	-0.48	0.00419225879622997
CAGL0I03080g	Cgla	96	-0.156666666666667	0.153034777827491	-0.1925	0.111323315371222	-0.4625	0.0241355877621188	-0.645	0.0231659954205208	-0.835	0.0205714785734288	-0.94	0.0434167068065231	-1.0575	0.030475350195797	-1.02	0.00985571371338304
KLTH0H14168g	Kthe	96	-0.1975	0.0230530094118192	-0.1975	0.00315022571136432	-0.2375	0.00794811040558218	-0.34	0.00327078166221468	-0.44	0.000414464393177464	-0.57	5.5225542749996e-05	-0.333333333333333	0.00927847214852939	-0.466666666666667	0.00119277114664033
orf19.1803	Calb	97	-0.00499999999999999	0.948242604897893	-0.32	0.00137543848293997	-1.1625	9.97026331107936e-06	-1.185	4.10240704743369e-06	-1.2425	1.18296913691775e-05	-1.08	3.57767858763147e-06	-1.065	2.4075306539571e-05	-0.885	0.00201604833793677
KLTH0G11022g	Kthe	97	0.025	0.76104810740214	0.0525	0.260030308832422	0.06	0.351357737503097	0.0325	0.674024030521024	-0.005	0.939581244792924	-0.0866666666666667	0.226951626216502	-0.143333333333333	0.149095215127954	-0.166666666666667	0.0622016299172886
KLLA0F07161g	Klac	97	-0.0266666666666667	0.888675123787857	0.253333333333333	0.0732252883965344	0.513333333333333	0.00661072715945883	0.59	0.00378346115253334	0.486666666666667	0.00657671440863106	0.356666666666667	0.0116629934539976	0.243333333333333	0.120951171384096	0.22	0.16388809607342
KLTH0F10340g	Kthe	97	-0.0275	0.873789443333069	-0.1925	0.0259413355673694	-0.28	0.0292771816650815	-0.3575	0.00257627780043566	-0.2325	0.0414014333175119	-0.393333333333333	0.000640547418342058	-0.18	0.216218338903789	-0.343333333333333	0.0272660232280713
DEHA2G16918g	Dhan	97	0.03	0.788992805451248	0.106666666666667	0.196619900380987	0.08	0.269987485502613	0.136666666666667	0.186745977730775	0.203333333333333	0.0451897797904343	0.306666666666667	0.00595487709943526	0.32	0.0116323418539151	0.316666666666667	0.00444403181613415
orf19.5046	Calb	97	0.0325	0.664085073661137	-0.1275	0.0445173051256783	-0.425	0.000711491706822864	-0.3775	0.000674689559391243	-0.46	0.00283108213673451	-0.2925	0.00170584592078861	-0.35	0.00365254821818146	-0.2925	0.0402517167244774
DEHA2G22440g	Dhan	97	0.0433333333333333	0.714859004153772	0.0166666666666667	0.831225535641214	0.0433333333333333	0.545439936224443	0.03	0.676326093254464	0.0533333333333333	0.437474470656098	0.0233333333333333	0.77819448363738	-0.03	0.713636901935552	-0.00666666666666666	0.93628575697598
SAKL0E05632g	Sklu	97	0.05	0.562826436393054	0.05	0.302778465165258	0.035	0.530456304947943	-0.0175	0.76830622953314	0.0325	0.693895971982134	0.05	0.603913362909211	0.105	0.37570168858594	0.1575	0.155475465819228
YALI0D14762g	Ylip	97	0.05	0.620892856749598	0.253333333333333	0.0462331152806351	0.366666666666667	0.100464846418844	0.223333333333333	0.0458622529834388	0.17	0.161123185186449	0.11	0.228884822250969	-0.0333333333333333	0.732883583331001	-0.1	0.319210548181011
YDL090C	Scer	97	0.06	0.615744965830378	0.12	0.133920623967206	0.0533333333333334	0.660130347403065	0.0533333333333334	0.603569647935671	0.0375	0.714975391233971	0.0525	0.616243824909347	-0.1225	0.174193316264472	-0.1625	0.239910335313743
KLLA0E08889g	Klac	97	-0.0733333333333333	0.634417899066222	0.0233333333333333	0.822500429638698	0.19	0.0996863726529452	0.36	0.012938098160046	0.413333333333333	0.00725150412826699	0.353333333333333	0.0123517740573705	0.263333333333333	0.0740937887232962	0.353333333333333	0.038706635152522
SAKL0E06996g	Sklu	97	0.105	0.313989058644412	0.535	0.000143591378686125	0.68	6.53635300818515e-05	0.8025	3.10056404559904e-05	0.7275	0.000167689513905617	0.67	0.00126024854927678	0.5175	0.00608737948814332	0.42	0.0135410660909098
YGL155W	Scer	97	-0.156666666666667	0.201229613905835	-0.415	0.0309890459824305	-0.423333333333333	0.0228361824196027	-0.35	0.0146612115380652	-0.2525	0.0447973302256329	-0.34	0.00587809729542721	-0.32	0.010430064878535	-0.3775	0.0170370618169568
YALI0E09276g	Ylip	97	0.23	0.0534921854850739	0.333333333333333	0.0118305585652815	0.246666666666667	0.318323182610549	0.276666666666667	0.0239728792689804	0.0133333333333333	0.90666444326885	-0.226666666666667	0.047709055932295	-0.32	0.0154151177130995	-0.4	0.0100792527861268
CAGL0L07106g	Cgla	97	0.24	0.0249887417931762	0.2925	0.0317506595221526	0.29	0.10105435181844	0.365	0.0360671673237552	0.4375	0.0183801838785827	0.4175	0.0236974225662544	0.515	0.039052114476542	0.615	0.0274505950432611
CAGL0E05126g	Cgla	97	-0.406666666666667	0.0326881003876153	-0.9775	0.000148778750548954	-0.775	0.000979894836178209	-0.645	0.00467369102483965	-0.46	0.0641057405393215	-0.195	0.532299748878763	0.1375	0.709399209370888	0.505	0.213266601728615
YIR028W	Scer	98	0.0366666666666667	0.796789422064232	0.23	0.0946733175431656	-0.25	0.502500018422429	0.196666666666667	0.147710005452422	0.2725	0.157714645205851	0.475	0.0018953866395639	0.4075	0.013853676580176	0.42	0.0211316035196547
YALI0D05621g	Ylip	98	-0.0433333333333333	0.703557255541211	-0.483333333333333	0.000959565126570592	-0.286666666666667	0.236259605793177	-0.46	0.00213076015809693	-0.516666666666667	0.00132508003680411	-0.663333333333334	0.0019504908126982	-0.82	0.00496755651285944	-0.946666666666667	0.00810190991903302
SAKL0F00286g	Sklu	98	0.0475	0.707502650430767	0.72	0.000170298337505563	1.08	4.56202102266195e-05	1.235	0.000120286359775882	1.1625	0.000153962758172826	1.1	0.000177571128911954	0.89	0.000787309322614628	0.7175	0.00175402868569267
DEHA2G08426g	Dhan	98	-0.0566666666666667	0.697438731483022	-0.203333333333333	0.053458550499867	-0.323333333333333	0.0606375202667703	-0.293333333333333	0.0174292597452935	-0.286666666666667	0.007772298281514	-0.32	0.00478507376275972	-0.32	0.0141196178223371	-0.173333333333333	0.116935706987211
KLTH0G03432g	Kthe	98	0.07	0.430786033046466	0.29	0.00267574702669411	0.44	0.000361915182815218	0.535	3.03146427330191e-05	0.535	4.29592545405189e-05	0.473333333333333	0.000209137193033025	0.373333333333333	0.0057302718010968	0.356666666666667	0.00324377896459186
SAKL0C11594g	Sklu	98	-0.095	0.320934756152783	-0.07	0.286958144782173	-0.04	0.503262112003977	-0.01	0.899106697039525	0.0775	0.299198112648295	-0.005	0.96636051198423	-0.1925	0.0740068934534366	-0.1175	0.19953690585651
CAGL0B04433g	Cgla	98	-0.116666666666667	0.149748690148729	-0.7825	0.000741467197201959	-1.2	0.00252176175176127	-1.465	0.00168586081890637	-1.47	0.00752586481004634	-1.5175	0.0236974225662544	-1.5425	0.0153096141648043	-1.365	0.00973123538079764
SAKL0H03476g	Sklu	98	-0.1275	0.216380355172452	-0.4825	0.0012467766633995	-0.7525	0.000491444955798139	-0.715	0.00032295707226498	-0.5825	0.00285476889479053	-0.7075	0.00208074590917188	-0.725	0.00522833165309649	-0.5025	0.0190781281317447
YBL042C	Scer	98	0.14	0.194935244902408	0.00500000000000002	0.990283343051538	-0.55	0.0165900470543388	-0.85	0.000509380430872341	-1.4325	8.89507193191922e-05	-1.6725	8.88954995441381e-05	-1.96	0.000460893365678135	-2.145	0.00087137370100623
KLLA0E05479g	Klac	98	-0.143333333333333	0.327121503404781	-0.783333333333333	0.00202366970889264	-1.07333333333333	0.000155061196548316	-0.743333333333334	0.000543169152712586	-0.21	0.137222811637318	0.0633333333333334	0.631899049626831	0.166666666666667	0.222489740689321	0.14	0.322960830136157
SAKL0G04532g	Sklu	98	-0.1875	0.0827971910136171	-0.1775	0.0322145809693402	0.03	0.688634577320122	0.1125	0.178732145180698	0.1525	0.123379779091975	-0.03	0.742115368656967	-0.155	0.0976930553792904	-0.0775	0.327565286250253
KLLA0D03454g	Klac	98	-0.193333333333333	0.23425481600731	-0.416666666666667	0.0193630948401233	-0.423333333333333	0.00676151836815265	-0.343333333333333	0.0219686064822119	-0.226666666666667	0.0731974722156306	-0.05	0.646732682195823	0.103333333333333	0.46223178899422	0.123333333333333	0.403443494271511
orf19.360	Calb	98	-0.3	0.0131740171176909	-0.465	0.00243484564549282	0.2325	0.059707221774933	0.7975	0.000365034902998595	1.245	0.000135415817768798	1.175	1.66366100436991e-05	1.2475	2.15301455045179e-05	0.98	0.0112060032194
KLTH0D13926g	Kthe	98	-0.325	0.0189865488735863	-0.96	2.03987227623768e-05	-1.3125	3.82312753127629e-06	-1.445	3.6452797510846e-08	-1.3525	3.47600109186342e-07	-1.39	9.02552245799687e-07	-1.32	1.41275191727709e-06	-1.32333333333333	4.76425118287629e-05
orf19.313	Calb	98	-0.37	0.0041839943636751	-0.505	0.000679767677824625	0.1475	0.218658515511169	0.615	0.00164730451070972	1.1425	0.000212747389439697	1.0775	3.85599411321132e-05	1.1075	7.29753984528135e-05	0.805	0.0253991307155825
SAKL0H03498g	Sklu	98	-0.565	0.00189742649319223	-2.165	1.85095218114017e-05	-2.6825	9.58672580921587e-07	-2.55	1.92522481462107e-06	-2.2775	6.14380713320068e-06	-2.25	2.89382121884064e-05	-2.1075	0.000269633705411004	-1.925	0.000753188078374367
YBR021W	Scer	98	-0.776666666666667	0.00323803055499044	0.395	0.150822644544439	-0.22	0.118921083522191	-0.48	0.016022285905676	-0.9225	0.00169652245517023	-1.0775	0.000795800358563487	-1.34	0.00168693097967351	-1.5525	0.00119742868395792
CAGL0F04499g	Cgla	98	-1.35666666666667	0.00186070247914544	-2.2475	9.0674778035331e-05	-2.19	0.00148643018733065	-2.4225	0.000443681634397303	-2.23	0.00461931155695798	-2.1475	0.0114959558359041	-2.0975	0.010508404435386	-2.0025	0.00308587071741844
orf19.2974	Calb	99	-0.065	0.274951268545009	-0.1675	0.0140798444432193	-0.21	0.00666074859298826	-0.28	0.00415315349137776	-0.47	0.000708173609403173	-0.365	0.000576586975958082	-0.4025	0.00697373966366128	-0.2225	0.118782612126639
KLLA0D02684g	Klac	99	0.0933333333333334	0.433236816066637	0.236666666666667	0.0416305565345173	0.24	0.0878069611660533	0.3	0.0461079561342163	0.336666666666667	0.0209756698757329	0.2	0.10291621391901	0.12	0.388879868219762	0.233333333333333	0.11842440495818
SAKL0G16786g	Sklu	99	0.1075	0.246096938952185	0.3225	0.00458453416317524	0.33	0.00350974859761683	0.2175	0.0319866644146067	0.0975	0.191474388954747	0.09	0.31327658477918	0.1125	0.167150413656484	0.0825	0.28203813312092
DEHA2D08052g	Dhan	99	-0.143333333333333	0.538544164558405	-0.14	0.278263444421124	0.01	0.892039654107621	0.166666666666667	0.0697849727072503	0.406666666666667	0.00296931010777651	0.44	0.00196510047843821	0.496666666666667	0.00100256199946168	0.566666666666667	0.000899510320020363
CAGL0D03498g	Cgla	99	0.156666666666667	0.208703032666695	0.3575	0.0178198312633654	0.595	0.00338934965168092	0.705	0.000966746878848215	0.74	0.000785413891984079	0.725	0.000773233771047747	0.72	0.00125315354187596	0.7	0.0010924786744029
YALI0E21329g	Ylip	99	0.2	0.0702667842938902	0.68	6.72558119597783e-05	0.806666666666667	0.0344332133738307	0.356666666666667	0.00572800251120039	0.323333333333333	0.0185325052015311	0.223333333333333	0.0955710617475697	0.14	0.175608515077286	-0.05	0.600719059756558
KLTH0D15708g	Kthe	99	0.2125	0.0170699075852645	0.5075	1.94185354043342e-05	0.61	1.13353463208849e-05	0.445	0.00200989675779282	0.485	0.000692762261513798	0.496666666666667	0.00010677829355472	0.466666666666667	0.0011558566609027	0.336666666666667	0.0127909461917492
YKL196C	Scer	99	0.613333333333333	0.120684038546426	0.14	0.160159157172268	0.32	0.102822011533143	0.286666666666667	0.0243020136951289	0.6975	0.0530098479848905	0.7675	0.00104659836645643	0.645	0.00214529808038037	0.945	0.0227621232884613
KLTH0A05786g	Kthe	100	0	1	-0.1475	0.0766544705153872	-0.31	0.00289505939962042	-0.5175	4.58036833286912e-05	-0.535	0.000447086876567041	-0.716666666666667	1.77126493643162e-05	-0.666666666666667	0.000374889885408475	-0.87	0.000175586558936557
SAKL0A02354g	Sklu	100	-0.00749999999999999	0.960672861196397	-0.49	0.00214688569994292	-1.1325	0.000198616809683656	-1.4725	5.58823057119865e-05	-1.59	0.00017684806489891	-1.5125	0.000342723109769282	-1.325	0.00339057536606008	-1.09	0.00393231583151659
orf19.6026	Calb	100	0.0425	0.533982124623586	-0.5125	0.000633747983576658	-1.7925	3.97132469239084e-06	-2.905	1.10582808190916e-06	-3.515	3.6159182035919e-06	-3.4925	6.89749834899641e-07	-3.27	1.4998100319567e-06	-2.465	0.000942117313261142
DEHA2D09790g	Dhan	100	-0.0533333333333333	0.697745863971667	-0.126666666666667	0.215119904554518	-0.33	0.0255780110453946	-0.623333333333333	0.00326910307309885	-0.836666666666667	0.000273848740192594	-1.18333333333333	2.53876848623284e-05	-1.47333333333333	2.29688597110335e-05	-1.59333333333333	1.98713477930099e-06
YALI0B17204g	Ylip	100	0.106666666666667	0.250267854799857	-0.256666666666667	0.0566936674763813	-1.10666666666667	0.00840325390589571	-2.45	5.68005678987885e-05	-2.78666666666667	9.21712033318836e-06	-2.53333333333333	0.00048965166940881	-2.23666666666667	0.00304923308538832	-1.75333333333333	0.0129922225741661
YALI0E32065g	Ylip	100	-0.12	0.161371659947529	-0.983333333333333	0.000300623728824846	-2.13	0.00397165159601227	-3.56	2.51903851079305e-05	-3.51333333333333	5.08068887879594e-06	-2.94	0.000594511897760309	-2.31	0.00274037921076227	-1.76333333333333	0.00797484121001487
KLLA0F06336g	Klac	100	-0.126666666666667	0.311108184233978	-0.0266666666666666	0.842952474278309	0.126666666666667	0.662155998063523	-0.0266666666666667	0.92603249465886	-0.593333333333333	0.0381318021847505	-1.21666666666667	0.00166258042666355	-1.63	0.000169358539013744	-1.59	0.000422423621599362
CAGL0L10714g	Cgla	100	0.353333333333333	0.0607466861829844	0.2125	0.0270109271459093	-0.0875	0.245939513217956	-0.2725	0.0180239834830218	-0.415	0.00517180689860353	-0.6	0.00184257062276094	-0.765	0.000853503082607868	-0.8875	0.000277084241772145
YMR202W	Scer	100	1.60246890531964e-17	1	-0.205	0.0779369791155179	-0.36	0.0313070788005141	-0.626666666666667	0.00197271463086861	-1.035	0.000222584545435885	-1.0125	7.1883487404597e-05	-1.2375	0.00013152698056518	-1.195	0.00123146819681148
KLTH0D15906g	Kthe	101	0.0025	0.974307058368233	-0.12	0.0423620214103947	-0.39	0.000726361192790335	-0.6775	6.67643889458123e-06	-0.7475	3.16031410051027e-06	-0.856666666666667	1.07832461828229e-05	-0.806666666666667	2.95402366078596e-05	-1.00333333333333	0.00010234706867627
orf19.18	Calb	101	0.04	0.543849502511178	-0.2575	0.00744641924757784	-1.4475	6.27798091180418e-07	-2.355	1.38132763345219e-07	-2.79	1.44193509556215e-05	-3.0475	4.34807325813976e-07	-2.71	3.65709141433118e-06	-2.085	0.000623565123732354
SAKL0G17050g	Sklu	101	-0.085	0.399412863509339	-0.9375	2.44341366768551e-05	-1.775	3.16221966945493e-06	-2.1	1.92637763478476e-06	-1.845	5.99514588522976e-05	-1.2775	0.00165598565130626	-0.7625	0.0243951345805254	-0.4725	0.050084000437289
KLLA0B05511g	Klac	101	0.09	0.433236816066637	-0.1	0.433248611613912	-0.31	0.0454473861764311	-0.406666666666667	0.0291066403047391	-0.64	0.00260919233252446	-0.78	0.00161922311649631	-1.03	0.000620886315430799	-1.19	0.000847018975045372
DEHA2F01804g	Dhan	101	-0.103333333333333	0.55935988459795	0.0366666666666667	0.671470770719162	0.13	0.250594810167446	0.153333333333333	0.199725397840271	0.0133333333333334	0.929928391789736	-0.21	0.178664860781186	-0.326666666666667	0.0516745542762247	-0.536666666666667	0.00198520723559545
YALI0D21530g	Ylip	101	-0.163333333333333	0.0879546686622562	-0.753333333333333	5.15478108532815e-05	-1.21666666666667	0.0132725731633065	-1.69666666666667	7.31486045024435e-06	-1.62666666666667	8.51781438799961e-07	-1.53666666666667	3.64366268352188e-05	-1.41333333333333	0.000156619935849029	-1.27666666666667	0.000323443712668831
CAGL0K10780g	Cgla	101	-0.243333333333333	0.0451102575355161	-0.65	0.00524037173725399	-0.86	0.00529356418578959	-1.0725	0.00188104652487078	-1.1325	0.000987875076333474	-1.415	0.000368620589306793	-1.5225	0.000477262413583631	-1.5725	0.000248305567663805
YLR432W	Scer	101	-0.27	0.0471316022661506	-0.485	0.0241672207387726	-0.913333333333334	0.00354272131865792	-1.41	6.97604609883939e-05	-1.83	2.62450168490142e-05	-1.965	2.03826051844013e-06	-2.0775	1.70738810604234e-05	-2.155	9.2917621584026e-05
YHR216W	Scer	101	-0.36	0.0219244551636536	-0.465	0.0180961562473588	-0.816666666666667	0.00428562027048561	-1.23666666666667	0.000116323429946829	-1.56	2.9110464159803e-05	-1.5725	3.05597515022922e-06	-1.57	2.51345319121186e-05	-1.5225	0.00016159696906538
YML056C	Scer	101	-1.10333333333333	0.000820825099104254	-1.565	0.0131510193769185	-2.06	0.00231114867552604	-2.68	2.97866609887814e-05	-3.05	2.52838556867556e-06	-3.19	3.95937561324971e-07	-3.2025	9.14392503408924e-06	-3.0875	7.89593766280192e-05
KLTH0G06248g	Kthe	102	-0.0125	0.86239974484455	0.22	0.00240190333849107	0.4175	0.000154984203019216	0.5275	1.20130908567971e-05	0.4725	7.06511588095e-05	0.47	0.000126850487152692	0.376666666666667	0.00440226650472184	0.483333333333333	0.000718373824032078
DEHA2G20328g	Dhan	102	-0.0233333333333333	0.842937470946497	0.103333333333333	0.241925844187954	0.323333333333333	0.0249085540364476	0.62	0.00238171332397242	0.816666666666667	0.000201376654315283	0.963333333333333	3.31575139070662e-05	1.05333333333333	4.51992020720711e-05	1.06333333333333	8.66447319453737e-06
YALI0F13717g	Ylip	102	-0.0466666666666667	0.514612714100621	0.416666666666667	0.00152689608755977	0.803333333333334	0.0195227160080834	0.723333333333334	0.000155868947499375	0.733333333333334	9.17194439098005e-05	0.763333333333334	0.000303886281954442	0.79	0.000431025639117111	0.823333333333333	0.00100214302374499
KLLA0C10571g	Klac	102	0.07	0.554236199465219	0.136666666666667	0.177482057115143	0.213333333333333	0.0494373364833884	0.22	0.0689166527671946	0.256666666666667	0.0365397802634982	0.293333333333333	0.0226526472930983	0.32	0.0300442688906344	0.25	0.104849524121391
orf19.3959	Calb	102	-0.1275	0.0263373541814556	-0.035	0.514470320433953	0.185	0.00722835646293121	0.22	0.00336708973815204	0.2825	0.00969631200781074	0.265	0.00195858883480567	0.2925	0.00423527566752068	0.29	0.0279653173552311
SAKL0G10142g	Sklu	102	0.145	0.0780319057886877	0.79	2.5087048536826e-05	1.01	7.06571027069627e-06	1.1675	4.18573814203358e-06	1.2725	1.03624716296355e-05	1.3125	4.03413215967815e-05	1.275	0.000246896917579836	1.1825	0.00037726437696341
CAGL0H01287g	Cgla	102	0.273333333333333	0.0246096486509851	0.64	0.000348974806586604	0.8275	0.000599553169012341	0.9275	0.000403246497948921	0.9475	0.000730376080600905	0.945	0.00112909947385068	0.95	0.000703859240614277	0.9325	0.000243793669875888
YDR293C	Scer	102	0.396666666666667	0.0131292693164046	0.435	0.0234267044054858	0.486666666666667	0.0164673051675328	0.57	0.00290967035885005	0.6625	0.000920806196228572	0.6025	0.00159093895583401	0.75	0.000284347832042636	0.8075	0.000424360530513901
DEHA2E13662g	Dhan	103	-0.00333333333333334	0.97721380668158	0.01	0.901471025506779	0.226666666666667	0.0465689673225466	0.413333333333333	0.00319442561621229	0.72	0.000198981206586065	0.783333333333333	6.57811590996427e-05	0.84	0.000120208366813233	0.916666666666667	3.66952026869414e-05
YALI0D25564g	Ylip	103	0.04	0.678451491670115	0.77	4.53705302619151e-05	0.566666666666667	0.0432541472363374	0.553333333333333	0.000675546117643925	0.32	0.0156855573957895	0.236666666666667	0.0397086460018477	0.09	0.385006055067121	-0.133333333333333	0.237699889442496
orf19.4723	Calb	103	-0.11	0.0793669621313187	-0.0225	0.632473381144968	0.65	1.78944160450573e-05	0.8925	4.58128643876598e-06	0.9475	2.85055198451119e-05	1.01	5.36990068612444e-06	0.9775	1.70561587045161e-05	0.825	0.00066144535985817
SAKL0C08470g	Sklu	103	0.1375	0.262319914068808	0.1175	0.0473559604669148	0.0925	0.217901427028074	0.0225	0.768251015437108	-0.08	0.44695459196085	-0.015	0.902648693997909	0.11	0.367048341284362	0.2025	0.0891968340615499
KLLA0E13377g	Klac	103	-0.15	0.223065669067339	0.04	0.670015839904653	0.333333333333333	0.0116187820513545	0.573333333333333	0.00225969433003123	0.72	0.000529848387867608	0.623333333333333	0.000988418688293394	0.62	0.00260396097062534	0.656666666666667	0.0044093271688322
KLTH0C08558g	Kthe	103	0.1975	0.0126470683048441	0.3625	0.000108932151160815	0.4325	0.000630578987289873	0.565	2.0822731592226e-05	0.49	4.07415846519081e-05	0.523333333333334	8.71803831180731e-05	0.483333333333334	0.000586832035807019	0.563333333333333	0.000782115733610094
CAGL0K01397g	Cgla	103	0.203333333333333	0.0546977015330063	0.28	0.0497831587193327	0.255	0.122016312665804	0.2825	0.0441743698886564	0.2275	0.111484638247556	0.2	0.0763956052731228	0.2	0.0856889046135525	0.2425	0.0539605052240391
YDL045C	Scer	103	0.296666666666667	0.0473640757194504	0.095	0.186947948217974	0.306666666666667	0.0796742585354994	0.356666666666667	0.0225239614609123	0.4975	0.00687973993131654	0.5825	0.00236718714567538	0.6925	0.000803810755851069	0.7025	0.00633998183955488
CAGL0H00528g	Cgla	104	-0.00333333333333333	0.970893061416091	0.5225	0.000513402515203265	0.9525	0.000603159747748665	1.2	0.000294175472834474	1.32	0.000409282910901808	1.2825	0.00069989561237163	1.3275	0.000347613135852133	1.46	0.000240677902610122
orf19.5651	Calb	104	-0.0125	0.823668657911252	0.0425	0.428229289736957	0.14	0.0554787807500683	0.135	0.0478062952417128	0.2725	0.0166094290486247	0.2325	0.00423724835942874	0.26	0.0112907362982942	0.175	0.138520882892523
KLLA0C16203g	Klac	104	-0.0166666666666667	0.915474554114321	-0.0433333333333333	0.640894648337209	-0.0766666666666667	0.411653340833075	-0.216666666666667	0.0710685853788356	-0.323333333333333	0.0150687229718164	-0.343333333333333	0.0109144178091525	-0.333333333333333	0.0275652391773	-0.366666666666667	0.026986641642489
YJR119C	Scer	104	-0.0266666666666667	0.812567630712572	-0.34	0.0296866536346512	-0.0933333333333334	0.404690543117948	-0.0466666666666667	0.596088603802375	-0.065	0.601677624782579	-0.18	0.160957763193963	-0.0525	0.65815092517745	-0.06	0.699811805241755
KLLA0D10758g	Klac	104	-0.03	0.823534405405328	-0.253333333333333	0.0365849128526395	-0.556666666666667	0.00210224282821267	-0.756666666666667	0.000590772688715172	-0.82	0.000269360653423024	-0.706666666666667	0.000692107286153594	-0.61	0.00365061529197646	-0.52	0.0133636671395819
DEHA2D02310g	Dhan	104	0.0466666666666667	0.699539643196214	-0.0466666666666667	0.534899307650696	-0.0766666666666667	0.334138090593918	-0.0866666666666667	0.297183339820394	-0.0766666666666667	0.305224842124205	-0.02	0.811620725332805	-0.0133333333333333	0.873274994252881	-0.00333333333333334	0.969921544787229
DEHA2F06204g	Dhan	104	-0.0466666666666667	0.693697832806873	0.0333333333333333	0.674757354525474	0.0766666666666667	0.324824131242325	0.163333333333333	0.062314434426477	0.16	0.0630304631951283	0.246666666666667	0.0133221373742579	0.286666666666667	0.00916845160042933	0.33	0.0041950678560974
KLTH0H03410g	Kthe	104	-0.0475	0.436974000182119	-0.0675	0.14940429517476	-0.1075	0.0979184573722382	-0.1325	0.0656871984481736	-0.16	0.0194901792468193	-0.166666666666667	0.0339816512742785	-0.15	0.150594673798869	-0.11	0.190587765118791
YALI0C16390g	Ylip	104	-0.0733333333333333	0.336868528601686	-0.0733333333333333	0.463290663919646	0.14	0.498168300575632	0.45	0.00238344383776417	0.636666666666666	0.00035684554354161	0.78	0.000472547472332307	0.726666666666667	0.00266646878083182	0.593333333333333	0.0134941552098118
orf19.2476	Calb	104	-0.08	0.151664133340779	-0.1375	0.0195295587516702	0.0625	0.265813013751088	0.24	0.00284801547157119	0.18	0.0703415958384661	0.2325	0.00669025164755472	0.22	0.0254317852233126	0.1675	0.146853448476461
KLTH0F18260g	Kthe	104	-0.125	0.0743918653445189	-0.2525	0.000689094014781663	-0.33	0.000543962828408638	-0.3425	0.000282436327598551	-0.29	0.00110755427955199	-0.296666666666667	0.00201292651777007	-0.24	0.0271109925168295	-0.14	0.132498039089365
SAKL0A03674g	Sklu	104	-0.14	0.108096268917539	-0.66	3.67668483423412e-05	-0.9125	1.09653612301462e-05	-1	9.98195577786515e-06	-0.955	3.12372133792975e-05	-0.85	0.000161092886256167	-0.755	0.0012508762886778	-0.665	0.00158279295705809
YMR176W	Scer	104	-0.2	0.107125245999691	-0.125	0.165775417244683	-0.0733333333333333	0.561336569318212	-0.143333333333333	0.137758908528772	-0.2	0.100687383329135	-0.3975	0.00296209375392346	-0.305	0.017749716596936	-0.41	0.0191546707942774
YALI0B14443g	Ylip	104	-0.203333333333333	0.0447481359322902	-0.183333333333333	0.0805596590935929	0.03	0.884158980610486	0.02	0.831318127038019	0.0766666666666667	0.47600472630178	0.17	0.0890194794075509	0.18	0.118520191402698	0.203333333333333	0.092952153362983
SAKL0F15290g	Sklu	104	-0.33	0.00530429090525201	-0.7225	4.20217876433109e-05	-0.6575	5.21090336245858e-05	-0.585	0.000156067909950365	-0.4975	0.000281770138815986	-0.405	0.00200956041034728	-0.3675	0.00295801071622013	-0.375	0.00279531971926156
YALI0D12386g	Ylip	105	-0.00666666666666666	0.951168918468021	0.0366666666666667	0.750916975657796	0.58	0.0648491640938849	1.06	4.35316103603243e-05	1.57333333333333	3.70507367983916e-06	2	2.99482048974391e-05	2.28	6.19376444605789e-05	2.44333333333333	0.000208992863088484
YALI0D08844g	Ylip	105	-0.0133333333333333	0.895343783458673	-0.443333333333333	0.00196686304244928	-1.12	0.00848172360093779	-1.48666666666667	5.52717555102331e-05	-1.26	3.15222482764026e-05	-1.03	0.000728819207938062	-0.963333333333334	0.00161244813805564	-0.83	0.00263697953140433
KLTH0B06402g	Kthe	105	-0.025	0.849423567453678	0.1325	0.0864260415450311	0.165	0.0183410334115562	0.15	0.0705925741136434	0.2975	0.0081345452105884	0.196666666666667	0.0669022464754094	0.296666666666667	0.0452558320222065	0.113333333333333	0.338515693665789
YGL039W	Scer	105	0.0266666666666667	0.827471907977756	0.53	0.0415989060015709	0.426666666666667	0.0168766809183795	0.493333333333333	0.0073891698455243	0.4525	0.00833372955158061	0.4475	0.00261092673563248	0.3	0.0324284579482386	0.0875	0.619000434561734
YALI0B08052g	Ylip	105	0.0333333333333333	0.67184612915847	0.0166666666666667	0.881358727843229	-0.07	0.81334707267008	0.28	0.0141667600991374	0.463333333333333	0.00178218951454098	0.59	0.00162981872004769	0.603333333333333	0.00291071524449805	0.66	0.00208538124701298
YALI0D11616g	Ylip	105	0.0333333333333333	0.754635199806473	0.593333333333333	0.00058115867998949	1.02	0.0122157862922138	1.89333333333333	3.86703496015103e-06	1.86	2.15648224887344e-06	1.53	0.000172567208152378	1.34666666666667	0.000937116676170925	1.27	0.00117383021827406
YALI0C11451g	Ylip	105	0.04	0.611264158297116	0.126666666666667	0.207622311326788	-0.22	0.590075627446243	0.136666666666667	0.154597033935973	0.103333333333333	0.333241274028122	-0.0933333333333334	0.305018659715894	-0.133333333333333	0.184492451486433	-0.11	0.358194376237637
YALI0F09075g	Ylip	105	0.0433333333333333	0.587348842526121	0.703333333333333	5.8491221513481e-05	1.02333333333333	0.066713254602676	2.55333333333333	4.00069850991197e-05	2.96333333333333	2.21904634965752e-06	3.36	0.00014237067124052	3.45333333333333	0.000172552166826321	3.58666666666667	0.00036581133909969
orf19.6868	Calb	105	-0.0575	0.515064691039127	-0.0275	0.652126884925747	0.4375	0.000368298292954261	0.6225	3.65009765755728e-05	0.7725	5.86490337218393e-05	0.7375	3.00485292925771e-05	0.69	5.10283559949036e-05	0.535	0.0113464150826511
orf19.3151	Calb	105	-0.06	0.332888077266347	-0.1775	0.00980537042118639	-0.165	0.033575492959807	0.1375	0.054620088557153	0.09	0.356791882456689	0.0875	0.20009211415077	0.065	0.43778176104457	-0.0225	0.856936473480876
YALI0F09097g	Ylip	105	-0.07	0.3618760294561	-0.09	0.442505841862682	-0.586666666666667	0.0402586500183712	-0.413333333333333	0.00702658726845966	-0.383333333333333	0.00916948481983772	-0.626666666666667	0.0022461711296289	-0.83	0.00107892922005367	-0.84	0.00137978172791384
orf19.4781	Calb	105	0.08	0.1089797220603	-0.045	0.396881098786275	-0.045	0.481395984938976	-0.2025	0.0050273141086414	-0.2825	0.0109224528358548	-0.355	0.00209920431394765	-0.3375	0.00438534386656331	-0.325	0.0206502553646992
orf19.5611	Calb	105	-0.08	0.192282530891287	-0.315	0.000612786289853049	-0.53	0.00134957604574393	-0.02	0.719864380791582	0.47	0.0193688707316506	0.4475	0.0174812787322685	0.615	0.00130246223191305	0.6175	0.0101306757338937
YALI0C20251g	Ylip	105	0.0933333333333333	0.219770601837792	0.363333333333333	0.00336246844523553	0.363333333333333	0.181253585637723	0.783333333333333	0.000153460546439687	0.76	7.26812907160421e-05	0.82	0.00101119832455781	0.916666666666667	0.00119234796066795	1.08	0.00160290028882863
YALI0F24937g	Ylip	105	-0.106666666666667	0.338133761626052	0.576666666666667	0.000960298982229703	1.08	0.00445092268688997	1.63333333333333	1.04559249718058e-05	1.61333333333333	6.54510837061867e-07	1.70333333333333	2.72931419546649e-05	1.75333333333333	6.16425530767568e-05	1.89333333333333	0.000375969776658267
DEHA2A06314g	Dhan	105	-0.11	0.523477777777247	-0.526666666666667	0.00634909892227668	-0.873333333333333	0.00268671744783632	-0.863333333333333	0.000632859407227045	-0.763333333333333	0.000175509406117593	-0.503333333333334	0.000830148712979535	-0.113333333333333	0.295593087053318	0.206666666666667	0.0674339334698065
SAKL0D15158g	Sklu	105	-0.115	0.306846649437353	-0.5925	0.00088227896992468	-0.9875	0.000178866805161995	-1.1625	3.99001238699754e-05	-1.2075	5.7062129429505e-05	-1.2725	0.000123182319757895	-1.3525	0.000522818473519279	-1.3	0.000840913981784203
DEHA2D01496g	Dhan	105	-0.15	0.460509830773911	-0.253333333333333	0.0338152519440441	-0.533333333333333	0.0247100790983571	-0.76	0.00340941873921439	-0.926666666666667	0.00127349486233108	-1.23333333333333	3.26043061718643e-05	-1.26333333333333	0.000138341437571695	-1.30666666666667	4.54684919751652e-06
YDR541C	Scer	105	-0.166666666666667	0.233931991053641	0.26	0.0595212678961884	0.213333333333333	0.103006980387811	0.213333333333333	0.110667849142056	0.225	0.0908239272713128	0.1975	0.0791170352049049	0.1425	0.20249092635317	0.00999999999999999	0.949163658175612
KLLA0D11022g	Klac	105	0.186666666666667	0.256960117029016	0.593333333333334	0.0110050084041871	0.933333333333334	0.00101610421338382	1.02333333333333	0.000252244493275901	1.01333333333333	4.99839992431409e-05	0.87	0.000389007538479566	0.5	0.01984980105032	0.623333333333333	0.0114736479230803
orf19.7009	Calb	105	0.195	0.00576347301328141	0.27	0.00154525167193596	0.045	0.422621048486996	-0.1875	0.00873064358262559	-0.3275	0.00506894835226627	-0.38	0.00248549771228822	-0.4075	0.00400845827987985	-0.395	0.0122111434183262
YOL151W	Scer	105	0.213333333333333	0.112661738320655	2.135	0.0107456233614873	3.57	0.00201871604730799	4.41333333333333	3.02142417085435e-05	4.72	2.37478997709661e-06	4.7475	5.19663546373535e-07	4.6125	1.23171769459087e-05	4.4425	0.000105651636799615
KLTH0F04026g	Kthe	105	-0.2175	0.0215628173257397	-0.5325	1.14060650948108e-05	-0.7525	1.34259920373611e-05	-0.9475	4.66381293599111e-07	-1.0075	8.36040545824932e-07	-1.01	7.23210842152844e-06	-0.983333333333334	5.4826288379776e-06	-0.956666666666667	5.73858936202625e-05
YGL157W	Scer	105	0.223333333333333	0.073998311431925	0.51	0.0140952881597311	0.806666666666667	0.00777685606228806	0.75	0.00066337980873152	0.78	0.000411673368385915	0.8425	0.000102136041825048	0.945	0.000210542149975446	1.025	0.000230188113156675
YALI0D08778g	Ylip	105	0.226666666666667	0.0349316453605264	0.606666666666666	0.000166941271750855	0.75	0.0132725731633065	0.92	0.000114031414641641	1.21	8.88638048792056e-06	1.58	0.000113352816757824	1.86333333333333	9.14183159685248e-05	2.21	0.000274286548293475
KLLA0D11000g	Klac	105	0.323333333333333	0.130498259071312	1.26	0.0032832095670933	2.12666666666667	0.000155061196548316	2.36333333333333	1.374574705512e-05	2.36333333333333	4.99438790913197e-06	2.21333333333333	4.21156096556959e-06	2.04	3.79420871680717e-05	1.9	0.000380904989843802
orf19.3150	Calb	105	0.3275	0.00131806240471938	1.925	2.01873298385165e-05	4.0675	2.5351859478921e-07	4.7725	8.01755146851656e-08	4.765	1.83875282411261e-06	4.8875	2.23792258800042e-07	4.7325	1.02670467530248e-06	4.575	2.44923990098698e-05
DEHA2D01276g	Dhan	105	0.37	0.447248176892059	1.63	0.017148327144125	3.11333333333333	0.0014730079718251	3.99	0.000121955928131419	4.44333333333333	5.69780042117409e-06	4.67	1.95609510044308e-07	4.73	2.15310378253104e-06	4.57666666666667	4.20204472169392e-08
SAKL0E12078g	Sklu	105	0.7275	0.00102986480417321	1.5575	4.31092255534567e-05	1.6675	5.50775136253444e-06	1.4625	7.96622492436895e-06	1.2175	3.09201456309006e-05	1.095	0.000121973732891497	0.8825	0.000541640090378763	0.8	0.00114537234243578
SAKL0B00176g	Sklu	105	0.8075	0.000880518228564645	2.8	1.55462193044857e-05	3.22	4.54086031562021e-06	3.4075	1.56553620554067e-06	3.385	6.38672375531875e-06	3.405	2.34501160755695e-05	3.3675	0.000155530070331865	3.1925	0.000237451039964475
CAGL0E05280g	Cgla	105	0.876666666666667	0.00277780540848867	2.8325	0.000253505519102284	3.34	0.000385682895728627	3.595	0.000203863537249508	3.7275	9.18472374550961e-05	3.695	0.000109490173288517	3.7375	8.93624232680499e-05	3.8075	2.01957248168735e-05
orf19.4309	Calb	105	1.02	0.000193766606721323	3.255	2.10232023148036e-07	3.705	1.04812983109522e-07	3.0425	1.12937321813235e-07	2.5325	2.41728124168774e-06	2.35	2.65164291945909e-07	2.255	1.61968770734625e-06	2.4175	4.08413567390628e-05
YALI0D07062g	Ylip	105	1.18	0.0110399964001685	4.18	2.00603165401391e-08	4.33666666666667	0.000781696926090586	3.63666666666667	5.16469538078103e-06	2.91	1.05583826940301e-06	2.22333333333333	0.000188262684986784	1.65	0.00117274516293026	1.50666666666667	0.00277561021072259
CAGL0E05170g	Cgla	105	1.24333333333333	0.00206395582300192	3.0275	6.86897604534317e-05	3.6325	0.000198674086085289	3.92	0.000153505927448245	3.9775	8.53357137445679e-05	3.9	0.000203255063027144	4.005	0.000159216912088566	3.975	3.87493418116708e-05
KLTH0B06182g	Kthe	105	1.695	8.6585365320489e-07	2.5775	1.65400574731954e-08	2.6575	1.23747300519049e-08	2.6225	3.1876231020843e-10	2.4	1.29878801150415e-08	2.31333333333333	4.66938102580809e-08	2.18	1.76421265899744e-08	1.91	1.73909940227826e-06
KLTH0E09680g	Kthe	105	3.07	3.5929639469714e-07	4.1875	3.62693550990855e-09	4.1325	5.15172533703521e-09	3.7875	9.81693175164326e-11	3.4675	4.81353052885828e-09	3.21	3.84748390834669e-09	3.11	1.18739553502648e-09	2.74666666666667	2.35860817031641e-07
CAGL0L08492g	Cgla	106	-0.00666666666666667	0.933648827606778	0.1725	0.0328323101416059	0.2775	0.0134364400523444	0.41	0.00894621849383444	0.425	0.0110494049163964	0.46	0.0125067001467713	0.48	0.0133111879365278	0.4675	0.01339083507807
SAKL0F02794g	Sklu	106	0.00749999999999999	0.954407988038958	0.125	0.154864791738284	0.21	0.0164126869756202	0.16	0.07903096272294	0.1075	0.161636001511996	0.1425	0.156216999195013	0.145	0.182983075252639	0.09	0.260011468224042
KLLA0E04511g	Klac	106	0.0133333333333333	0.938872591538035	-0.0866666666666667	0.423880207858113	-0.266666666666667	0.0237160256821956	-0.416666666666667	0.00709226857348395	-0.49	0.00407269881484041	-0.603333333333333	0.00272305802916396	-0.726666666666667	0.00259256276916134	-0.58	0.0214233874882757
DEHA2C07304g	Dhan	106	0.0166666666666667	0.912621909587304	-0.0233333333333333	0.814690023776451	-0.04	0.593439877591574	-0.00999999999999999	0.901307246088509	0.0366666666666667	0.611099604218142	0.00333333333333333	0.968435387277738	-0.0433333333333333	0.571519515354339	-0.0833333333333333	0.322229212878598
KLTH0A03894g	Kthe	106	0.025	0.756730750918095	-0.1025	0.0580362414155039	-0.22	0.00581167094552323	-0.345	0.00133594259057076	-0.2875	0.000911061032415983	-0.276666666666667	0.00306602490900101	-0.183333333333333	0.0781385212893905	-0.356666666666667	0.00659733546219151
YALI0B21120g	Ylip	106	0.0266666666666667	0.738985318654733	0.253333333333333	0.0566019007813839	0.663333333333333	0.0388867717624841	0.55	0.00260378570691768	0.52	0.010406345744993	0.29	0.0557993860533251	0.103333333333333	0.356565196215772	0.146666666666667	0.284779172613759
SAKL0F08162g	Sklu	106	-0.045	0.611369434691114	0.145	0.020287534349739	0.23	0.00453845223566034	0.2575	0.0039583379085201	0.1725	0.0296022244469122	0.1	0.204682751325803	0.06	0.394781772948574	0.005	0.942990630067157
orf19.1236	Calb	106	-0.0675	0.371903289108261	-0.3325	0.000860370739669205	-0.7475	1.3534886563062e-05	-0.9475	4.23894077110623e-06	-1.0575	2.12569389723506e-05	-0.89	1.04854011520291e-05	-0.825	3.82761502371053e-05	-0.62	0.0111213834920453
KLTH0F14806g	Kthe	106	-0.08	0.218623872011324	-0.2125	0.0026528434669733	-0.295	0.0010785170656441	-0.42	0.000274221037682676	-0.3775	0.000255309619493305	-0.43	0.000329419007547548	-0.353333333333333	0.00424799109196101	-0.396666666666667	0.00275438932821334
KLLA0E04621g	Klac	106	0.09	0.466898696801879	0.2	0.0653815988044503	0.236666666666667	0.0364355449456557	0.283333333333333	0.0311475102530236	0.286666666666667	0.0274546208587018	0.273333333333333	0.0296659330470246	0.2	0.131674237783263	0.183333333333333	0.182349080472601
CAGL0L00891g	Cgla	106	0.0933333333333333	0.254383294393675	0.18	0.0213794278630602	0.0475	0.51614877121704	-0.0725	0.388092840090421	-0.1725	0.0995205953070428	-0.26	0.0324728504906856	-0.2975	0.02986694463532	-0.335	0.012655158669323
DEHA2B15378g	Dhan	106	-0.1	0.523477777777247	-0.153333333333333	0.101044623815886	-0.19	0.0547927478887567	-0.113333333333333	0.198496530588408	-0.0633333333333334	0.432774584187386	-0.0966666666666667	0.283959601829783	-0.08	0.446139700863305	-0.0866666666666667	0.354413610981631
orf19.2304	Calb	106	-0.1025	0.089924672745154	-0.27	0.000661691563333387	-0.3	0.000880554425332998	-0.3425	0.000879900775424288	-0.3775	0.00808695121859402	-0.4175	0.00126335878875259	-0.41	0.0032576825591634	-0.2125	0.0988289588021467
YIL041W	Scer	106	0.226666666666667	0.0895213366146946	0.415	0.019524404112197	0.433333333333333	0.0319887102885857	0.396666666666667	0.0223256551080675	0.2525	0.216945664331807	0.2825	0.0300029956622087	0.29	0.0800702907693646	0.1225	0.521613716567905
YPR148C	Scer	106	0.28	0.0310651867620223	0.315	0.0267037183702311	0.44	0.0154769252134307	0.396666666666667	0.00456506653927788	0.41	0.00556528578502468	0.52	0.00348450669030142	0.5325	0.00102772111948433	0.4875	0.00373796638784778
YALI0B13112g	Ylip	107	-0.01	0.909105711855234	-0.17	0.101671063690336	-0.496666666666667	0.116907744444547	-0.34	0.00723844301307894	-0.59	0.00713545467285177	-0.55	0.00128598013070734	-0.55	0.00199351512621772	-0.546666666666667	0.00395408010296391
YALI0B13046g	Ylip	107	-0.0566666666666667	0.476268919113697	-0.143333333333333	0.165207126485482	-0.323333333333333	0.149900951686683	-0.353333333333333	0.0088849295169288	-0.426666666666667	0.00426792175028454	-0.546666666666667	0.00461753349465273	-0.433333333333333	0.00576381464535405	-0.456666666666667	0.00962177518669489
YALI0F07040g	Ylip	107	0.06	0.460218923474892	-0.47	0.028143369666964	-0.666666666666667	0.117520140089196	-0.73	0.0146896002092537	-0.56	0.0257698393206299	-0.573333333333333	0.0705224005930076	-0.73	0.0448980282973789	-1.07333333333333	0.0199165705135703
DEHA2C06292g	Dhan	107	0.11	0.481015703334884	0.01	0.915683233434814	-0.233333333333333	0.104509131801873	-0.29	0.0753164792441759	-0.593333333333333	0.00490845803002204	-0.76	0.000682973408135367	-0.9	0.000359779661347179	-0.996666666666667	0.00012348057548865
orf19.1930	Calb	107	-0.1175	0.133889778115624	-0.2325	0.014939523472821	-0.3875	0.00101939025749696	-0.2175	0.0220795108610955	0.615	0.00934793657184464	1.125	0.000136262681943532	1.1925	0.000236751407328719	0.84	0.0412750927451992
YALI0E08096g	Ylip	107	0.123333333333333	0.327087673926225	0.15	0.140594919113618	-0.273333333333333	0.429695717266999	0.116666666666667	0.23491090721375	0.113333333333333	0.303325844641305	0.13	0.229325311828246	0.04	0.682602107329873	0.0566666666666667	0.574801721872578
YALI0F01386g	Ylip	107	0.133333333333333	0.115550513515715	0.763333333333334	7.09340038450371e-05	0.74	0.110469716998	1.52666666666667	3.22624575642277e-05	1.38333333333333	2.45328675313921e-06	1.50333333333333	0.00014385025515844	1.25333333333333	0.000548441214295888	1.19333333333333	0.0010144346023428
YLL051C	Scer	107	0.14	0.212658264727106	0.615	0.0423256824086792	0.556666666666667	0.0243472130509223	0.65	0.00450601610943053	0.91	0.00100649119235078	0.9525	0.000168755709063863	0.9975	0.000700959384939711	1.105	0.00215287871970749
orf19.2312	Calb	107	0.145	0.0175146230765347	0.8025	8.41432059719559e-05	1.1425	1.29060279818773e-05	1.005	6.19580489975929e-06	0.8175	0.000146408326309189	0.54	0.000210365233312537	0.5875	0.000344883915822389	0.3375	0.136123352598868
DEHA2C06314g	Dhan	107	0.15	0.390794910879012	0.0633333333333334	0.567417979733055	-0.33	0.115589751113943	-0.613333333333333	0.0339463146769153	-1.13	0.00181534574272881	-1.52	0.000124325538568303	-1.68	0.00013071261686916	-1.97333333333333	1.42874680032033e-05
YALI0B13134g	Ylip	107	0.156666666666667	0.105708613899893	0.0133333333333334	0.90682286955542	-0.32	0.265357627019034	-0.153333333333333	0.138403561648139	-0.04	0.767250668983324	-0.0733333333333333	0.525887182030767	-0.06	0.626880762723792	0.01	0.936120720171326
YKL220C	Scer	107	0.176666666666667	0.231831645669437	0.55	0.0147819700624756	0.53	0.0888679020275955	0.896666666666667	0.00072460137147445	0.9225	0.000725750423946553	0.985	2.8159277307183e-05	0.7875	0.000299642285272175	0.5775	0.00500888329925124
DEHA2B02772g	Dhan	107	0.196666666666667	0.274242040274535	0.276666666666667	0.0167049939040402	0.32	0.0118958240858003	0.343333333333333	0.0112811931571619	0.28	0.0416221464009325	0.11	0.373360287198903	-0.23	0.110340611602882	-0.406666666666667	0.0108243585672076
YALI0D26081g	Ylip	107	0.196666666666667	0.0868210964033567	0.273333333333333	0.0288597325292131	-0.283333333333333	0.410675810545952	0.0133333333333334	0.95318688097908	0.36	0.039816436239004	0.856666666666667	0.00753462454509151	1.22666666666667	0.00022104220767521	1.26	0.000375969776658267
DEHA2C06248g	Dhan	107	0.223333333333333	0.197715232555454	0.266666666666667	0.018378968670155	0.106666666666667	0.353751716298795	-0.106666666666667	0.313654494317132	-0.306666666666667	0.0129067421498894	-0.483333333333333	0.000642746786551041	-0.53	0.00104737417766357	-0.706666666666667	5.81920627391752e-05
YALI0B13090g	Ylip	107	0.226666666666667	0.0387204278146336	0.35	0.00683823628545593	-0.356666666666667	0.370595442430447	-0.0533333333333334	0.572583532616869	-0.11	0.301287919973029	-0.26	0.0331580469337603	-0.233333333333333	0.0456097695837117	-0.163333333333333	0.135318420608641
YALI0E35112g	Ylip	107	-0.253333333333333	0.0468880066802541	-0.18	0.109957418389341	-0.23	0.31289902938426	0.04	0.678821207472493	0.0966666666666667	0.391865278936537	0.113333333333333	0.225846569470812	0.0666666666666667	0.519369041028104	-0.0233333333333333	0.865891618972981
orf19.1270	Calb	107	0.285	0.00841706389949339	1.7075	2.35456177346304e-05	2.7625	1.24001974110249e-06	2.745	1.37110080316757e-06	2.1625	2.99543002379003e-05	2.015	3.78984888861532e-06	1.8575	1.8196853346717e-05	1.5325	0.00787427946959908
KLTH0A00572g	Kthe	107	0.345	0.0411784909737184	0.265	0.0348318691014107	0.2075	0.0697663979647328	0.3275	0.00193101614622143	0.465	0.00137683927777694	0.376666666666667	0.0021426931113293	0.503333333333333	0.00173349859191334	0.3	0.0601553399857143
YOR381W	Scer	107	0.37	0.0318860830623238	0.67	0.0131035646372119	0.563333333333333	0.0468788465290025	1.00666666666667	0.000400719667633084	1.0575	0.000185691762087034	1.13	2.03794242342829e-05	0.895	7.86716052019864e-05	0.78	0.00532417190131322
KLTH0E16676g	Kthe	107	0.4475	0.00467892473833681	1.385	9.57244571293195e-07	2.0825	1.64821530594242e-05	2.7775	1.83058661829155e-08	2.785	3.13234718578547e-07	2.86333333333333	2.17738110092575e-06	2.77666666666667	1.22025750814622e-07	2.62666666666667	2.23619001067969e-05
KLLA0F00616g	Klac	107	0.593333333333333	0.0686185435105943	0.746666666666667	0.0025848195681153	0.786666666666667	0.000696684492505679	0.816666666666667	0.000377619345628471	0.833333333333333	0.000245182350028089	0.793333333333334	0.000492296005808998	0.726666666666667	0.0020454406483107	0.666666666666667	0.00837175830938575
KLTH0C01056g	Kthe	107	0.6775	0.000144628973620621	1.2325	1.04583058554539e-06	1.4575	3.56610415254836e-06	1.665	1.39248037132055e-07	1.5225	5.18852820196115e-07	1.47666666666667	8.60403792978702e-07	1.26333333333333	6.36802933989501e-07	1.11	1.20560174804419e-05
KLLA0C04906g	Klac	107	0.86	0.0658975095835467	1.98	0.00055152487542584	2.15666666666667	4.0083016661346e-05	2.27666666666667	7.7463412149319e-06	2.35	4.32817931869892e-06	2.18666666666667	7.00758050440935e-06	2.10666666666667	7.12095648793661e-05	1.94333333333333	0.000743955313508929
KLLA0E14477g	Klac	107	0.873333333333333	0.119518566857288	2.01333333333333	0.000714225329608016	2.00666666666667	7.62629684241782e-05	1.98	5.18465333179783e-05	1.82666666666667	2.1559586232303e-05	1.82666666666667	2.66911828544861e-05	1.86	0.000111440536392746	1.87333333333333	0.000743955313508929
YOR384W	Scer	107	0.953333333333334	0.00402338632576423	0.89	0.0121202881271216	0.506666666666667	0.218821181181555	1.14	0.00135206741485323	1.2825	0.000919317571476638	1.2575	2.02566849836894e-05	1.1225	0.00010827984720944	1.0525	0.00153160952151497
YNR060W	Scer	107	0.966666666666667	0.000730248157900447	1.395	0.0230736952634254	0.326666666666667	0.175892729150929	0.273333333333333	0.0249153342201611	-0.03	0.814947215834238	-0.1575	0.138026928348123	-0.285	0.0227092018819725	-0.2525	0.0777059284104685
orf19.1263	Calb	107	1.015	7.15403567246022e-05	0.9625	4.25640092829747e-06	1.3825	1.28618646562736e-06	1.8775	7.77115989888991e-07	2.3225	2.44137935600299e-06	2.275	3.97521087327481e-07	2.2175	1.3218303821712e-06	1.8025	0.000614271435373112
CAGL0C03333g	Cgla	107	1.07666666666667	0.00522116788078391	1.24	0.00049494321296128	1.275	0.003619738091954	1.315	0.00287106328693494	1.45	0.00169445218188958	1.5375	0.00158222121181734	1.6525	0.000744666987794069	1.65	0.000189275070760899
orf19.1264	Calb	107	1.1325	0.000134997574239139	1.7025	3.84217200352199e-06	1.4525	2.98842173155515e-05	2.275	3.3354347257722e-06	3.4025	3.2807583381032e-06	3.5875	8.29766396168264e-07	3.585	1.28677459315667e-06	2.9975	0.00059728528904407
orf19.1932	Calb	107	1.15	0.000866511102539424	2.735	7.86771058480217e-06	2.56	4.34383457956759e-06	2.68	2.41564291506296e-06	2.9975	2.55853023001958e-06	3.13	2.75344483935776e-07	3.005	1.87528136307226e-06	2.425	0.00318969706823335
YALI0F11825g	Ylip	107	1.57	0.00316312605726224	0.7	0.00539916954935609	0.433333333333333	0.171293409800805	0.41	0.0469415685474846	0.436666666666667	0.0192718057711622	0.396666666666667	0.0830930982200475	0.203333333333333	0.242573169242316	0.103333333333333	0.675811957983311
KLTH0E01540g	Kthe	107	1.655	4.04907490750131e-05	1.545	0.000195866888172743	1.235	0.000147036690188045	1.1925	4.2605119958392e-06	1.19	3.85454125706967e-06	1.19	1.1577864400372e-06	1.11666666666667	3.3126204103206e-06	0.996666666666667	7.00964366617363e-05
orf19.1415	Calb	107	1.8525	4.11973244554226e-06	2.7175	3.33515934264323e-07	2.5425	3.66002615393719e-07	2.825	3.03700971263308e-07	3.0525	1.98418033392663e-06	2.9875	5.09111351051335e-07	2.8775	1.33739145042036e-06	2.6575	7.49601089130286e-05
SAKL0F14762g	Sklu	107	1.8975	0.000281513543523558	2.4925	0.000210445734512742	2.8875	7.23751822029553e-05	2.885	9.39442086003315e-05	2.7925	3.18375833758591e-05	2.5925	0.000110271296786713	2.3975	0.00029683449007759	2.335	0.000595547102378062
YALI0B10846g	Ylip	107	2.01	0.000219323069996109	0.846666666666667	0.00397625131770736	-0.553333333333333	0.233771487015435	-0.776666666666667	0.0699980524117248	-0.486666666666667	0.121940533211814	0.0133333333333334	0.97237388055432	0.146666666666667	0.590037247512599	0.21	0.361830265843754
SAKL0F16302g	Sklu	107	2.0775	6.97905706399098e-06	2.65	8.42290517210186e-06	2.81	9.58672580921587e-07	2.72	5.18796904647266e-07	2.525	6.71481822305084e-06	2.345	2.59034260104003e-05	2.1025	0.000167771317175775	2.0625	0.000157542194043825
KLLA0E05897g	Klac	107	2.71666666666667	0.0239653284774822	5.45333333333333	0.000514988778782225	6.06	2.6114889410133e-05	5.98	2.47679275877541e-06	5.67333333333333	1.43718892356445e-06	5.24666666666667	1.68405995041018e-06	5.03	1.17267391001773e-05	4.85333333333333	0.000188114053998444
orf19.3538	Calb	107	2.8425	5.559338099753e-05	4.82	3.33515934264323e-07	5.0475	1.22548515868481e-07	5.0725	1.01120920430179e-07	4.8075	1.83875282411261e-06	4.775	3.17059437566391e-07	4.51	1.07213426137546e-06	3.955	0.000431731419716054
SAKL0F14784g	Sklu	107	3.045	0.000128607211034979	3.4625	0.000197470055652951	4.0725	0.000108447641711813	4.26	3.75983702304606e-05	4.215	1.71709415519959e-05	4.22	3.7007775152249e-05	3.875	0.000231588552746158	3.79	0.000265455365518284
SAKL0F14740g	Sklu	107	3.36	1.4886480196898e-06	2.425	2.98245223041904e-05	2.0525	9.26130449581926e-05	1.945	5.98256637927505e-05	1.905	3.8697241198884e-05	2.0325	0.000141887349252941	2.1825	0.000520580453925804	2.4875	0.000586225219070384
SAKL0F14718g	Sklu	107	3.825	1.4886480196898e-06	3.765	6.07302649738896e-06	3.915	9.58672580921587e-07	4.075	5.18796904647266e-07	4.1175	3.98866868792349e-06	4.1725	1.78429353062096e-05	4.0825	6.48182569480282e-05	4.1075	5.93083639456277e-05
KLTH0D05566g	Kthe	108	-0.1675	0.0244654087344274	-0.4175	4.50943440851594e-05	-0.6025	1.80966696725744e-05	-0.65	5.26691023421376e-06	-0.7525	3.85078505122236e-06	-0.776666666666667	1.34995522802311e-05	-0.81	2.23414202634868e-05	-0.743333333333334	9.12273330973544e-05
[truncated: 43,191 more rows]
[truncated: 1 more columns]

## Sheet: Legend
Legend for supplementary table T1: multispecies expression data. Column 1: ORF names. Column 2: Species (Scer: Saccharomyces cerevisiae; Cgla: Candida glabrata; klac: Kluyveromyces lactis, Sklu: Lachancea kluyveri; kthe: Lachancea thermotolerans; Dhan: Debaryomyces hansenii; Calb: Candida albicans; Ylip: Yarrowia lipolytica. Column 3: orthogroup number in phylome db. Columns 4 to 19: averaged log…
