# Supplementary material for: Comparative Transcriptomics Highlights New Features of the Iron Starvation Response in the Human Pathogen Candida glabrata
Source: Front Microbiol. 2018 Nov 16;9:2689. doi: 10.3389/fmicb.2018.02689 (PMC6250833; doi:10.3389/fmicb.2018.02689)
Supplement: Supplementary file 2 [file Table_2.XLSX]

## Sheet: Feuil1
ORF	orthogroup	size	Dmin	type	directionality	S. cerevisiae orthologue
YALI0A00154g	13.txt	10	11.7	D	up	YKL077W
CAGL0F00715g	2024.txt	9	11.57	D	up	YAL025C
CAGL0L11990g	1987.txt	18	10.9	D	up	YDR098C
orf19.6844	1959.txt	8	10.82	D	up	YER065C
orf19.3770	470.txt	8	10.35	Q	up	YOL140W
CAGL0B04675g	3807.txt	11	10.15	D	up	YNL001W
YALI0D19734g	340.txt	19	7.89	Q	up	YGR203w
orf19.413.1	2532.txt	11	7.62	D	up	YKL156W
YDL204W	2171.txt	9	7.54	D	up	YDL204W
CAGL0A01243g	1499.txt	10	7.44	T	up	YCR098C
SAKL0H21010g	2463.txt	9	7.19	Q	up	YDR011W
orf19.2607	282.txt	16	7.01	Q	up	YKL128C
orf19.4647	1897.txt	18	6.99	D	up	YBL021C
orf19.4630	2302.txt	8	6.88	Q	up	YOR303W
YGL009C	4086.txt	8	6.78	Q	down	YGL009c
YALI0A20350g	975.txt	25	6.76	D	down	YJR107W
DEHA2A07062g	3360.txt	9	6.67	Q	up	YGR008c
DEHA2G07238g	2754.txt	8	6.62	D	down	YLR205c
YGR248W	4317.txt	9	6.61	Q	up	YGR248W
KLLA0E16357g	465.txt	22	6.61	Q	up	YLR044C
YBR296C	1053.txt	8	6.55	Q	up	YBR296c
YALI0C19646g	442.txt	18	6.55	Q	up	YCR004C
orf19.3753	4245.txt	8	6.52	D	up	YBL066C
orf19.1077	967.txt	8	6.48	D	up	YMR301C
CAGL0B01419g	1103.txt	8	6.48	Q	up	YOL143C
orf19.1369	1818.txt	10	6.39	Q	up
orf19.5610	1208.txt	9	6.32	Q	up	YJL088W
orf19.3007	2154.txt	8	6.21	D	up	YDR357C
orf19.2989	1874.txt	12	6.13	Q	up	YNL274c
YALI0E10417g	962.txt	10	6.08	Q	down	YBR023C
YALI0C11880g	1549.txt	8	5.95	D	up	YJL121C
YMR085W	1507.txt	9	5.87	Q	up	YMR085w
KLLA0F08415g	680.txt	10	5.8	Q	up	YHR210C
orf19.5025	2407.txt	8	5.79	Q	down	YJR010W
orf19.3221	4050.txt	8	5.77	T	up	YJR109C
YHR097C	3084.txt	9	5.67	Q	up	YHR097c
orf19.6997	943.txt	27	5.6	Q	up	YNR002C
CAGL0K11594g	2061.txt	8	5.53	Q	up	YKL119C
orf19.6689	1866.txt	8	5.52	Q	up	YHR018C
CAGL0C02321g	2004.txt	10	5.45	Q	up	YER037W
YALI0D23881g	2717.txt	8	5.41	D	up	YMR080C
YALI0E26081g	1628.txt	8	5.38	Q	up	YDR049W
YALI0A05533g	284.txt	9	5.32	D	up	YNL123W
orf19.7231	156.txt	12	5.27	Q	down	YBR207W
YOR019W	3489.txt	8	5.25	Q	up	YOR019w
KLLA0A04389g	1100.txt	9	5.25	D	up	YMR063W
YALI0D24387g	3651.txt	9	5.23	Q	down	YMR121C
YMR105C	216.txt	18	5.22	Q	up	YMR105c
orf19.4788	333.txt	8	5.21	Q	up	YER069W
orf19.669	1895.txt	8	5.17	Q	up	YNL279W
YHR087W	561.txt	8	5.15	Q	up	YHR087w
orf19.4162	598.txt	8	5.14	D	up	YMR167W
YALI0D01716g	3161.txt	10	5.09	D	down	orf19.3364
KLLA0F00594g	528.txt	9	5.09	T/Q	up	YOR375C
orf19.4800	1989.txt	8	5.07	Q	up	YOR275C
orf19.4160	197.txt	8	5.07	Q	down	YDL104C
DEHA2A09636g	2698.txt	8	5.01	D	up	YHR062C
orf19.508	349.txt	14	4.98	Q	up	YLR318W
YML116W	1254.txt	14	4.95	Q	up	YML116w
YEL071W	2989.txt	9	4.94	D	up	YEL071W
YALI0B04114g	4219.txt	8	4.93	Q	up	YPL225W
KLTH0D10934g	3990.txt	14	4.89	Q	up	YJL127C
KLLA0E16259g	1135.txt	35	4.89	Q	up	YKL217W
orf19.3931	510.txt	8	4.87	D	down/up	YJR095W
orf19.376	3378.txt	8	4.87	Q	up	orf19.376
YALI0C05104g	44.txt	8	4.83	Q	up	YER058W
DEHA2G04268g	288.txt	11	4.77	D	down	YGR180C
orf19.4612	1376.txt	11	4.76	Q	up	YAL049C
orf19.2655	2106.txt	8	4.76	D	up	YOR026W
YOR134W	1755.txt	9	4.72	Q	up	YOR134w
YALI0E07920g	678.txt	8	4.72	D	down
orf19.3093	997.txt	8	4.72	D	up	YOL090W
YHL021C	407.txt	14	4.71	T/Q	up	YHL021c
YBR284W	887.txt	13	4.7	Q	up	YBR284w
YALI0F07953g	1963.txt	16	4.7	D	up	YJR055W
YALI0C19283g	926.txt	9	4.65	Q	up	YPR153W
CAGL0K01771g	3140.txt	8	4.64	Q	up	YAR035W
orf19.946	2795.txt	8	4.63	Q	down	YKL001C
YALI0B19338g	571.txt	19	4.62	Q	up	YEL063C
KLLA0D07073g	3985.txt	9	4.62	Q	down	YPL134C
CAGL0J10494g	2122.txt	10	4.6	D	up	YML022W
KLTH0D13002g	115.txt	9	4.59	Q	up	YMR226C
YMR120C	3624.txt	9	4.58	T	up/down	YMR120c
DEHA2A02552g	1952.txt	9	4.56	D	down	YMR020W
orf19.6328	653.txt	8	4.54	D	down	YDR511W
CAGL0M11044g	3153.txt	10	4.52	D	up	YGR108W
YFR053C	4134.txt	10	4.49	T	up	YFR053c
orf19.5089	221.txt	8	4.46	Q	up	YLR318W
YOR185C	2147.txt	8	4.44	D	up	YOR185C
CAGL0I04290g	2357.txt	8	4.43	D	up	YGL169W
KLLA0F20988g	647.txt	15	4.42	Q	up	YJR009C
orf19.3342	548.txt	8	4.41	Q	up	YOR138C
SAKL0F09262g	1616.txt	8	4.38	Q	down	YIL070C
CAGL0E06006g	2557.txt	10	4.38	Q	up	YPL224C
YNL036W	2834.txt	8	4.37	Q	up	YNL036w
orf19.4716	528.txt	9	4.35	T	down/up	YOR375C
KLLA0C19338g	220.txt	21	4.34	Q	up	YBR093C
DEHA2B15708g	965.txt	19	4.34	Q	up	YPR115W
YOL084W	898.txt	8	4.32	Q	up	YOL084w
YHR208W	312.txt	13	4.32	Q	down	YHR208W
KLTH0H07700g	1749.txt	8	4.32	Q	up	YDR068W
KLTH0F06820g	4272.txt	8	4.31	D	up	YML086C
KLLA0D10868g	385.txt	13	4.31	D	up	YJR116W
YEL011W	319.txt	8	4.3	T/Q	up	YEL011w
YALI0F07711g	3986.txt	8	4.3	Q	up	YBR196C
YALI0B15312g	4350.txt	8	4.3	D	up	YNL227C
YKR061W	2610.txt	12	4.29	Q	up	YKR061W
KLLA0C11143g	1155.txt	8	4.23	D	up	YHR044C
YCL036W	732.txt	12	4.22	Q	down	YCL036w
YGL062W	2715.txt	10	4.21	T/Q	up	YGL062W
YALI0B19998g	74.txt	8	4.21	D	up	YDL171C
CAGL0F01793g	1915.txt	8	4.19	D	up	YLR056w
DEHA2C12782g	2479.txt	11	4.16	D	down	YGR281W
YGR032W	1649.txt	10	4.15	Q	up	YGR032w
orf19.6910	432.txt	8	4.15	D	up	YDR013W
YALI0F14201g	609.txt	8	4.14	D	up	YOR111W
YPL092W	1113.txt	11	4.13	D	down	YPL092w
orf19.5097	1252.txt	8	4.11	Q	up	YMR280C
YALI0E32681g	2427.txt	8	4.09	D	up	YPR073C
YALI0D10285g	3988.txt	8	4.09	Q	up	YNL023C
YALI0B09625g	2125.txt	9	4.09	D	down	YLR142W
orf19.89	1185.txt	8	4.08	Q	up	YDR142C
DEHA2G02926g	1137.txt	8	4.06	D	up	YER036C
DEHA2D11682g	566.txt	9	4.04	D/T	down	YMR196W
YHR199C	91.txt	9	4.03	Q	up	YHR199c
DEHA2A13090g	2591.txt	10	4.01	Q	down	YGR238C
YALI0C15048g	169.txt	8	4	D	up	YMR287C
CAGL0L01177g	351.txt	42	3.98	Q	up	YJR051W
YALI0E06083g	2816.txt	9	3.95	Q	up	YGR141W
CAGL0M07634g	4857.txt	10	3.95	D	up	YKL043W
SAKL0A09196g	1189.txt	8	3.94	Q	up	YKR009C
orf19.4731	1535.txt	8	3.93	D	up	YNL051W
orf19.201	277.txt	8	3.92	Q	up
YALI0F19228g	3536.txt	8	3.91	Q	up	YMR008C
YJR109C	4050.txt	8	3.87	T	up	YJR109C
YALI0E14465g	264.txt	8	3.87	Q	down	YGL123W
YALI0C04884g	2611.txt	8	3.87	Q	up	YDR090C
CAGL0L01485g	703.txt	8	3.87	Q	up	YML048W
DEHA2F20042g	2792.txt	10	3.86	D	up	YKR056W
orf19.6402	4475.txt	8	3.83	Q	down	YAL012W
CAGL0L01199g	1785.txt	8	3.82	D	up	YEL044W
CAGL0I10791g	1208.txt	9	3.82	D	down	YJL088W
YMR189W	390.txt	8	3.81	T/D	up/down	YMR189w
YLR178C	2919.txt	9	3.81	Q	up	YLR178C
SAKL0A02948g	390.txt	8	3.81	T/D	down/up	YMR189w
YDR019C	1171.txt	8	3.8	T	up/down	YDR019C
KLLA0E00111g	1024.txt	15	3.8	D	up	NA
orf19.6272	1671.txt	14	3.79	Q	up	YJR099W
orf19.7243	784.txt	8	3.73	D	up	YHR144C
orf19.4411	1909.txt	8	3.73	Q	up	YPR068C
YDL130W-A	2576.txt	10	3.72	Q	up	YDL130w-a
YMR271C	3861.txt	9	3.7	D	up	YMR271C
DEHA2A02090g	1107.txt	13	3.7	Q	down	YCL064C
SAKL0D04026g	1171.txt	8	3.67	T/Q	down/up	YDR019C
YALI0A19888g	1983.txt	8	3.65	Q	up	NA
SAKL0C04048g	3028.txt	22	3.65	D	down	YBL017C
orf19.1565	2613.txt	8	3.63	D	up	YLR401C
YGR110W	202.txt	8	3.62	D	up	YGR110w
orf19.801	1493.txt	8	3.62	Q	down	YPL128C
orf19.6008	172.txt	8	3.62	Q	down	YLL032C
YALI0E16258g	3724.txt	8	3.61	Q	down	YLL035W
orf19.5662	1937.txt	8	3.61	Q	up	YDR323C
YALI0E19206g	2354.txt	17	3.59	Q	down	YLL027W
orf19.87	69.txt	10	3.59	D	down	YBR244W
orf19.6659	18.txt	8	3.58	Q	up	YKR039W
CAGL0G02585g	3963.txt	8	3.58	T	up	YIL094C
SAKL0E14564g	411.txt	10	3.57	Q	up	YOR081C
orf19.5480	1994.txt	8	3.57	D	up	YER086W
CAGL0C01595g	2619.txt	8	3.57	T/Q	up	YBR248C
YNL092W	2343.txt	14	3.56	Q	up	YNL092W
SAKL0E14080g	3281.txt	8	3.56	Q	up	YDL238C
orf19.1826	3006.txt	8	3.56	D	down	YGL219C
orf19.7668	2895.txt	18	3.55	Q	up	YGR292W
CAGL0H09218g	2004.txt	10	3.55	D	down	YER037W
YALI0F01925g	585.txt	9	3.54	Q	down	YER096W
CAGL0H01661g	574.txt	21	3.53	D	up	YBR078W
CAGL0G06006g	1972.txt	13	3.53	D	down	YHR138c
YOR342C	303.txt	9	3.52	Q	down	YOR342c
YLR164W	3460.txt	16	3.52	D	up	YLR164w
orf19.4000	3940.txt	8	3.52	D	down	YDL106C
YALI0E03234g	2245.txt	8	3.51	D	down	YJL093C
orf19.7110	1611.txt	8	3.5	Q	up	YGL243W
SAKL0H25938g	4110.txt	8	3.49	Q	up	YHL032C
CAGL0D05368g	2863.txt	8	3.49	D	up	YBR253W
orf19.7307	3725.txt	9	3.48	Q	down	YML087C
orf19.5811	1717.txt	17	3.48	Q	up	YKR069W
CAGL0K06677g	1717.txt	17	3.48	D	up	YBR213W
YDR033W	3050.txt	12	3.47	D	down	YDR033w
SAKL0C13134g	2386.txt	8	3.47	Q	down	YNL315C
orf19.5367	836.txt	8	3.47	Q	up	YBR073W
orf19.2468	460.txt	18	3.46	T	up	YHR209W
orf19.1260	1890.txt	8	3.46	D	down	YPL213W
SAKL0F08140g	3154.txt	8	3.45	Q	down	YER049W
orf19.6976	60.txt	11	3.45	D	down	YJL163C
orf19.2738	1686.txt	9	3.45	D	down	YBR294W
orf19.3665	49.txt	11	3.44	Q	down	YPL165C
YPR160W	1141.txt	8	3.43	T	up	YPR160w
YLR056W	1915.txt	8	3.43	Q	down	YLR056w
YIL113W	3545.txt	9	3.43	Q	up	YIL113W
YALI0C03377g	443.txt	8	3.42	Q	down	YGL116W
orf19.5216	511.txt	16	3.42	D	down	YJR019C
YKL029C	1261.txt	8	3.41	Q	down	YKL029c
YALI0A14806g	1592.txt	8	3.41	D	down	YLR163C
YML118W	546.txt	10	3.4	Q	up	YML118w
YER093C-A	531.txt	10	3.39	D	up	YER093c-a
KLLA0F19624g	3023.txt	9	3.39	Q	up	YLR099C
YDR297W	992.txt	8	3.38	Q	down	YDR297w
orf19.3669	2255.txt	10	3.38	Q	up	YPL026C
YOL048C	4334.txt	17	3.37	Q	up	YOL048C
YALI0D19844g	3623.txt	8	3.37	D	down	YOR265W
orf19.6585	468.txt	23	3.37	Q	down	YAL046C
KLLA0D13244g	2284.txt	8	3.37	D	up	YDR325W
YALI0C06347g	3937.txt	8	3.36	Q	up	YGL124C
YALI0B10021g	4088.txt	9	3.35	Q	up	YHR170W
orf19.1515	2150.txt	10	3.35	Q	up	YLR286C
orf19.1223	254.txt	10	3.35	Q	down	YGR092W
DEHA2G12298g	1675.txt	9	3.34	Q	up	YBR057C
CAGL0I04994g	4525.txt	8	3.34	T/Q	up/down	YER091C
CAGL0B00902g	918.txt	8	3.34	T/Q	up	YCL030C
YALI0C21065g	2760.txt	12	3.32	Q	down	YJL137C
CAGL0C00231g	1188.txt	14	3.31	D	up	YER056C
orf19.2886	455.txt	15	3.3	D	down	YGR040W
DEHA2F15686g	2941.txt	8	3.3	Q	up	YBR040W
YALI0E16038g	970.txt	8	3.29	Q	down	YFR028C
orf19.169	3833.txt	8	3.29	Q	down	YGR157W
YALI0D02607g	3677.txt	11	3.28	Q	up	YML061C
KLLA0C10274g	2853.txt	8	3.26	D	up	YDR301W
CAGL0L00759g	269.txt	8	3.26	T/Q	up	YER055C
CAGL0J07700g	740.txt	8	3.26	D	down	YNL245C
YER096W	585.txt	9	3.25	Q	up	YER096W
orf19.834	787.txt	8	3.25	Q	up	YHR204W
orf19.7436.1	1924.txt	8	3.24	D	up	YBL001C
orf19.4743	300.txt	11	3.24	Q	up	YEL052W
YLR355C	3040.txt	8	3.23	Q	down	YLR355c
YMR250W	368.txt	8	3.22	T	up	YMR250w
YKL091C	2079.txt	10	3.22	D	up	YKL091c
YOR128C	1479.txt	8	3.19	D	up
YBR214W	1665.txt	9	3.19	Q	up	YBR214w
orf19.3083	1777.txt	8	3.19	D	up	YDR182W
CAGL0I09592g	2302.txt	8	3.19	D	down	YOR303W
CAGL0F03729g	842.txt	8	3.19	D	up	YMR214W
CAGL0B02475g	1448.txt	26	3.19	T	up/down	YML123C
orf19.6605	4137.txt	8	3.18	Q	up	YOR292C
YOR316C	1761.txt	9	3.17	D	up	YOR316C
YOR228C	1725.txt	8	3.17	D	unchanged	YOR228c
YALI0E06479g	785.txt	9	3.17	Q	up	YPR074C
orf19.393	2712.txt	8	3.17	D	up	YJL024C
YKL072W	3220.txt	10	3.16	D	down	YKL072w
orf19.1836	3286.txt	8	3.16	D	down	YBL019W
CAGL0F00253g	2781.txt	8	3.16	Q	up	YKL211C
orf19.6029	2659.txt	9	3.15	Q	down	YMR200W
KLTH0H08910g	2201.txt	8	3.15	D	up	YGR021W
YOR347C	1851.txt	10	3.14	D	up	YOR347c
YKL071W	426.txt	66	3.14	Q	up	YKL071w
YBR058C	400.txt	8	3.14	D	unchanged	YBR058c
YALI0F01034g	19.txt	15	3.14	Q	up	YDL164C
YALI0E33957g	2492.txt	8	3.14	Q	up	YOR202W
YALI0A20394g	3849.txt	8	3.14	D	up	YPL170W
orf19.1719	1175.txt	8	3.14	D	down	YIL099W
YNL037C	2337.txt	8	3.13	D	up	YNL037c
CAGL0L11154g	3802.txt	8	3.13	Q	up	YML059C
CAGL0G02255g	1829.txt	10	3.13	Q	up	YKR084C
YALI0A09834g	763.txt	8	3.12	Q	up	YKL059C
orf19.88	3040.txt	8	3.12	Q	up	YLR355C
orf19.4307	1133.txt	8	3.12	D	up	YKR035W-A
orf19.1493	1066.txt	8	3.12	Q	up	YJR052W
DEHA2A01342g	15.txt	15	3.12	D	up	YIL038C
YALI0E02156g	2937.txt	9	3.11	D	down	YLR138W
CAGL0K11616g	555.txt	16	3.11	T	up	YKL120W
YALI0B04928g	3022.txt	10	3.1	D	unchanged	YPL135W
orf19.2067	2615.txt	10	3.08	Q	down	YKL040C
KLLA0C02981g	2173.txt	8	3.08	D	unchanged	YJR097W
DEHA2A12958g	4103.txt	8	3.08	D	unchanged	YNL112W
CAGL0L01705g	1020.txt	8	3.08	Q	up	YKL047W
YDL022W	24.txt	11	3.07	Q	up	YDL022w
orf19.4941	1667.txt	11	3.07	D	up	YOR344C
orf19.1533	13.txt	10	3.07	Q	down	YKL077W
YPL149W	1099.txt	8	3.06	D	up	YPL149w
YALI0E34067g	327.txt	8	3.05	Q	down	YAR018C
YALI0C16995g	4377.txt	8	3.04	D	down	YKR097W
KLTH0H07502g	1843.txt	8	3.04	Q	up	YER148W
orf19.7498	4086.txt	8	3.03	T	down/up	YGL009c
orf19.6917	893.txt	8	3.03	Q	down	YNL310C
YER020W	800.txt	8	3.02	Q	up	YER020w
orf19.3175	516.txt	8	3.02	D	up/unchanged	YOR356W
DEHA2E01188g	352.txt	21	3.02	Q	up	YLL057C
YALI0F12749g	1641.txt	8	3.01	Q	up	YMR272C
YALI0C21560g	658.txt	8	3.01	Q	down	YOR063W
orf19.1135	823.txt	8	3.01	Q	up	YMR284W

## Sheet: Legend
Supplementary Table T2: list of Regulatory Outliers from REGULOUT. First column: name of the RO (ORF ID). Second column: orthogroup number (see supplementary table S). Third column: size of the orthogroup (= number of genes in the orthogroup). Fourth column: minimal distance of the RO (= distance to its closest neighbour). Fifth column: RO type (D= directional, Q= quantitative, T= Time related). …
