# Supplementary material for: Comparative Transcriptomics Highlights New Features of the Iron Starvation Response in the Human Pathogen Candida glabrata
Source: Front Microbiol. 2018 Nov 16;9:2689. doi: 10.3389/fmicb.2018.02689 (PMC6250833; doi:10.3389/fmicb.2018.02689)
Supplement: Supplementary file 3 [file Table_3.XLSX]

## Sheet: Sheet1
Chromosome	Start	End					ACACCC motif	ORF name	closest homologue in S. cerevisiae
ChrA_C_glabrata_CBS138	45101	45251	121.197	54.6968	1.13354	6.36629	no	CAGL0A00429g/CAGL0A00451g	ERG4/PDR1
ChrA_C_glabrata_CBS138	119951	120651	168.728	62.8478	1.41106	6.61498	yes	CAGL0A01199g	DIP5
ChrA_C_glabrata_CBS138	356951	357651	154.104	35.7898	1.97914	6.16235	yes	CAGL0A03476g	SMF3
ChrA_C_glabrata_CBS138	460551	460901	118.683	29.9329	1.89046	5.87517	yes	CAGL0A04675g/CAGL0A04697g	ATG8/YMR31
ChrA_C_glabrata_CBS138	481951	482251	99.2085	35.4214	1.4447	5.88234	no	CAGL0A04829g	HXK1
ChrB_C_glabrata_CBS138	87051	87501	106.64	28.9496	1.74343	5.7623	yes	CAGL0B00990g/CAGL0B01012g	HBN1/GNP1
ChrB_C_glabrata_CBS138	87801	88051	75.6705	26.961	1.4401	5.50313	yes	CAGL0B00990g/CAGL0B01012g	HBN1/GNP1
ChrB_C_glabrata_CBS138	89851	90151	134.676	58.5837	1.18275	6.47349	yes	CAGL0B00990g/CAGL0B01012g	HBN1/GNP1
ChrB_C_glabrata_CBS138	99801	100251	112.211	29.3958	1.86339	5.84239	yes	CAGL0B01100g/CAGL0B01122g	TFS1/SAM1
ChrB_C_glabrata_CBS138	224051	224251	73.4823	31.1678	1.21246	5.59961	yes	CAGL0B02343g	ATR1
ChrB_C_glabrata_CBS138	452601	453001	137.396	35.2522	1.92689	6.12907	yes	CAGL0B04675g	DOM34
ChrC_C_glabrata_CBS138	71951	72151	98.7124	46.1903	1.08022	6.09954	yes	CAGL0C00693g	CCC1
ChrC_C_glabrata_CBS138	444551	444851	155.266	53.4421	1.51101	6.50871	yes	CAGL0C04741g	SOD1
ChrD_C_glabrata_CBS138	21251	21401	77.5468	30.8596	1.30997	5.63381	yes	CAGL0D00154g/CAGL0D00176g	AQY1/GDH3
ChrD_C_glabrata_CBS138	58051	58251	72.2483	26.2146	1.41866	5.47031	yes	CAGL0D00484g	SPE1
ChrD_C_glabrata_CBS138	451551	451901	118.24	51.7561	1.16666	6.2903	no	CAGL0D04576g/CAGL0D04620g	MRI1/CLB2
ChrD_C_glabrata_CBS138	519051	519401	116.325	33.1497	1.71727	5.93344	yes	CAGL0D05434g	ROX1
ChrD_C_glabrata_CBS138	648251	648551	111.403	41.3935	1.3969	6.09481	no	CAGL0D06710g	CAGL0D06710g
ChrE_C_glabrata_CBS138	169901	170251	127.432	34.0689	1.83289	6.0229	yes	CAGL0E01705g/CAGL0E01727g	MDH2/YPS3
ChrE_C_glabrata_CBS138	170801	171001	104.037	42.543	1.26955	6.05816	no	CAGL0E01705g/CAGL0E01727g	MDH2/YPS3
ChrE_C_glabrata_CBS138	392751	392901	104.963	51.7905	1.00521	6.22481	yes	CAGL0E04070g/CAGL0E04092g	EFM1/SIT1
ChrE_C_glabrata_CBS138	393051	393101	79.4211	36.7023	1.0908	5.77982	no	CAGL0E04070g/CAGL0E04092g	EFM1/SIT1
ChrE_C_glabrata_CBS138	393151	393351	79.4211	36.7023	1.0908	5.77982	yes	CAGL0E04070g/CAGL0E04092g	EFM1/SIT1
ChrE_C_glabrata_CBS138	419001	419351	120.368	28.1695	2.00498	5.84301	yes	CAGL0E04356g	SOD2
ChrE_C_glabrata_CBS138	596001	596251	86.5037	31.0301	1.43893	5.71778	yes	CAGL0E06006g	MMT2
ChrE_C_glabrata_CBS138	684451	685251	223.884	23.4905	2.84297	6.00148	yes	CAGL0E06688g	EPA3
ChrF_C_glabrata_CBS138	16701	16951	215.14	98.0233	1.11716	7.18241	no	CAGL0F00187g	FET4
ChrF_C_glabrata_CBS138	82001	82501	106.81	19.7322	2.30034	5.5212	yes	CAGL0F00715g/CAGL0F00737g	MAK16/LDB19
ChrG_C_glabrata_CBS138	200851	201351	178.957	30.007	2.42794	6.16078	yes	CAGL0G02255g	HBS1
ChrG_C_glabrata_CBS138	402151	402551	128.435	36.0961	1.73889	6.04805	yes	CAGL0G04213g	RNR2
ChrG_C_glabrata_CBS138	648451	648951	173.18	56.2192	1.56749	6.61265	no	CAGL0G06798g	LSO1
ChrG_C_glabrata_CBS138	775951	776151	101.457	24.5096	1.98295	5.6568	yes	CAGL0G08151g	GRX4
ChrG_C_glabrata_CBS138	863701	863951	79.1725	28.6798	1.43025	5.58398	yes	CAGL0G09042g	AFT2
ChrH_C_glabrata_CBS138	64601	64851	92.7546	25.816	1.7446	5.61234	yes	CAGL0H00660g	YAH1
ChrH_C_glabrata_CBS138	69951	70451	112.385	44.1092	1.3457	6.06211	yes	CAGL0H00704g	ATG41
ChrH_C_glabrata_CBS138	359751	360051	100.548	34.2387	1.51786	5.8898	yes	CAGL0H03817g/CAGL0H03839g	NFS1/PET8
ChrH_C_glabrata_CBS138	821401	821701	90.6728	31.9654	1.46678	5.76468	yes	CAGL0H08371g/CAGL0H08393g	HEM12/BAP3
ChrH_C_glabrata_CBS138	981701	981951	90.3088	27.1935	1.68509	5.65268	yes	CAGL0H10054g/CAGL0H10076g	YBR053c/YRO2
ChrI_C_glabrata_CBS138	109301	109701	142.872	52.9309	1.43176	6.37263	yes	CAGL0I01320g	OSM1
ChrI_C_glabrata_CBS138	111501	112001	205.777	43.9796	2.06909	6.3616	yes	CAGL0I01342g	GLY1
ChrI_C_glabrata_CBS138	354651	354851	93.6125	41.1921	1.15249	5.94958	yes	CAGL0I04026g/CAGL0I04048g	PBP4/FBP1
ChrI_C_glabrata_CBS138	710101	710301	99.4209	47.4595	1.05298	6.12313	yes	CAGL0I07293g/CAGL0I07315g	FLO1/YOR131c
ChrI_C_glabrata_CBS138	762101	762401	96.0992	30.5308	1.65539	5.71271	yes	CAGL0I07887g	ATG19
ChrJ_C_glabrata_CBS138	17951	18151	82.5622	24.293	1.70196	5.48621	yes	CAGL0J00253g	MID2
ChrJ_C_glabrata_CBS138	274651	274851	135.693	61.309	1.13555	6.52125	yes	CAGL0J02750g/CAGL0J02794g	CAJ1/ISD11
ChrJ_C_glabrata_CBS138	302301	302501	87.6062	34.2083	1.32702	5.80048	yes	CAGL0J03146g	RNR1
ChrJ_C_glabrata_CBS138	383501	383751	91.7754	21.3032	2.04574	5.48241	yes	CAGL0J04026g/CAGL0J04048g	HER1/ISU2
ChrJ_C_glabrata_CBS138	383801	383951	91.7754	21.3032	2.04574	5.48241	no	CAGL0J04026g/CAGL0J04048g	HER1/ISU2
ChrJ_C_glabrata_CBS138	573451	574001	113.745	27.2759	1.94887	5.75921	yes	CAGL0J06050g	YGP1
ChrJ_C_glabrata_CBS138	683151	683501	91.6479	14.5273	2.54817	5.22103	yes	CAGL0J07062g	CAR1
ChrJ_C_glabrata_CBS138	805401	805801	123.887	42.3085	1.577	6.15137	yes	CAGL0J08162g/CAGL0J08184g	LYP1/CAN1
ChrJ_C_glabrata_CBS138	1028151	1028501	154.652	56.8576	1.41142	6.55835	yes	CAGL0J10494g	APT1
ChrJ_C_glabrata_CBS138	1186901	1187251	109.162	42.1856	1.33152	6.03592	yes
ChrK_C_glabrata_CBS138	685201	685451	78.884	29.2198	1.39318	5.609	yes	CAGL0K07007g	YBR238c
ChrK_C_glabrata_CBS138	765101	765251	94.8701	37.5768	1.31512	5.92443	yes	CAGL0K07678g	CAGL0K07678g
ChrK_C_glabrata_CBS138	860251	860701	141.054	45.2822	1.59951	6.33174	yes	CAGL0K08514g/CAGL0K08536g	HSL1/APE1
ChrK_C_glabrata_CBS138	881551	881701	70.8237	26.2817	1.39099	5.45869	yes	CAGL0K08734g/CAGL0K08756g	YIR014w/YAP5
ChrK_C_glabrata_CBS138	1055151	1055551	114.363	47.707	1.32275	6.14289	yes	CAGL0K10824g	YLR149c
ChrK_C_glabrata_CBS138	1059551	1059901	95.7694	25.5101	1.86289	5.63364	yes	CAGL0K10868g/CAGL0K10890g	CTA1/OYE2
ChrL_C_glabrata_CBS138	93201	93451	91.9123	36.9686	1.2945	5.87623	yes
ChrL_C_glabrata_CBS138	634351	634551	78.6797	28.2966	1.50833	5.5268	no	CAGL0L05742g	MRS4
ChrL_C_glabrata_CBS138	634701	635201	167.666	21.0817	2.95445	5.83617	yes	CAGL0L05742g	MRS4
ChrL_C_glabrata_CBS138	753151	753601	135.064	35.7405	1.85081	6.11713	yes	CAGL0L06666g	YHB1
ChrL_C_glabrata_CBS138	1169701	1170051	107.545	42.3393	1.34446	6.06704	no	CAGL0L10912g/CAGL0L10934g	TPO4/MOD5
ChrL_C_glabrata_CBS138	1220701	1220851	88.3105	38.9504	1.15346	5.89158	yes	CAGL0L11462g	RPL6B
ChrL_C_glabrata_CBS138	1292051	1292451	105.849	22.2162	2.15696	5.596	yes	CAGL0L11990g	GRX3
ChrM_C_glabrata_CBS138	99551	99701	75.9918	22.9681	1.67945	5.4041	yes	CAGL0M00880g/CAGL0M00902g	CAR2/SML1
ChrM_C_glabrata_CBS138	302851	303201	234.966	82.9435	1.50563	7.10799	yes	CAGL0M02607g/CAGL0M02629g	GIP3/ISU1
ChrM_C_glabrata_CBS138	464651	465001	125.041	27.9627	2.0854	5.88308	yes	CAGL0M04213g	YLR126c
ChrM_C_glabrata_CBS138	621601	622151	154.781	35.3687	1.97993	6.16368	yes	CAGL0M05885g/CAGL0M05907g	LAS1/OAF3
ChrM_C_glabrata_CBS138	794251	794651	185.403	46.2014	1.94877	6.49786	yes	CAGL0M07942g	FRE8
ChrM_C_glabrata_CBS138	1164751	1165151	102.894	26.886	1.8724	5.72636	yes	CAGL0M11682g/CAGL0M11704g	YLR108c/AHP1

## Sheet: legend
Supplementary Table T3: list of ChIP peaks for Aft2. First column: chromosome. Second and Third column: Peak coordinates. Second and third columns: bpeaks parameters (). Eight column: presence of a ACACCC motif in the ChIP peak sequence. Nineth column: C. glabrata genes downstream of the ChIP peak. Two names are indicated in cases of a peak in a divergent promoter. No name is indicated when the p…
