# Supplementary material for: Comparative Transcriptomics Highlights New Features of the Iron Starvation Response in the Human Pathogen Candida glabrata
Source: Front Microbiol. 2018 Nov 16;9:2689. doi: 10.3389/fmicb.2018.02689 (PMC6250833; doi:10.3389/fmicb.2018.02689)
Supplement: Supplementary file 4 [file Table_4.XLSX]

## Sheet: Supplementary table T4
ORF ID	homologue in S. cerevisiae	Cd 20 min	Cd 40 min	Salt 20min	Salt 40 min	Fe 20 min	Fe 40 min	BPS 20min	BPS 40 min	Se 20 min	Se 40 min
CAGL0M11044g	CLB1	0.17	0.225	0.265	0.09	0.04	-0.225	0.08	-0.27	0.055	0.73
CAGL0M07634g	PHD1	1.135	0.485	1.465	0.98	1.065	1.175	-0.095	-0.06	0.0725	1.665
CAGL0L11990g	GRX3	0.375	0.935	-0.27	-0.15	-0.05	-0.315	1.205	3.1	4.655	4.5675
CAGL0L11154g	NTE1	1.265	1.07	0.555	0.885	1.205	2.23	0.175	0.29	1.965	1.9525
CAGL0L01705g	ANR2	1.66	2.135	1.04	0.895	0.3	1.4	0.12	0.39	0.81	1.895
CAGL0L01485g	GSF2	1.265	1.565	0.23	0.37	0.305	1.81	0.095	0.18	1.7025	2.3725
CAGL0L01199g	IES6	1.395	1.68	0.715	0.265	1.175	1.48	0.185	0.81	1.915	2.29
CAGL0L01177g	OSM1	3.21	4.255	0.525	0.475	0.755	1.3	0.23	1.63	2.265	2.735
CAGL0L00759g	HIS1	2.735	1.77	0.475	0.58	4.915	5.045	-0.125	0.755	3.81	2.955
CAGL0K11616g	OAC1	0.91	0.405	0.355	0.285	3.55	2.32	-0.03	0.665	2.3925	1.095
CAGL0K11594g	VPH2	2.325	1.845	0.655	0.525	1.005	1.71	-0.015	0.365	1.9375	2.6425
CAGL0K06677g	MET8	4.655	5.05	0.38	0.47	0.46	1.33	0.03	0.29	2.045	2.85
CAGL0K01771g	YAT1	0.065	-0.015	0.515	0.315	3.605	3.31	0.005	0.535	2.985	2.635
CAGL0J10494g	APT1	1.38	1.89	1.56	1.62	0.795	1.6	-0.175	-0.135	1.2675	1.625
CAGL0J07700g	CWC25	-1.61	-1.925	-0.845	-0.895	-0.67	-0.515	-0.11	-0.48	-1.77	-1.6575
CAGL0I10791g	ARG3	2.07	0.505	0.735	0.29	-0.38	-0.25	-0.235	0.65	-0.795	-1.51
CAGL0I09592g	CPA1	1.985	-0.325	0.88	0.08	-0.355	-0.645	-0.46	0.045	-0.89	-1.375
CAGL0I04994g	MET6	4.04	4.315	0.075	0.445	2.715	2.415	0	0.32	2.025	0.24
CAGL0I04290g	SUA5	0.92	0.86	-0.12	-0.25	-0.965	-1.12	-0.08	-0.345	1.54	1.785
CAGL0H09218g	SDT1	-0.47	-1.26	-0.3	-0.325	0.51	-0.035	-0.1	-0.24	-0.6925	-1.06
CAGL0H01661g	ECM33	0.49	0.395	0.53	0.41	1.75	1.915	-0.01	-0.005	1.505	2.1725
CAGL0G06006g	PBI2	-0.965	-1.33	-0.085	-0.105	0.535	0.56	-0.01	0.39	-0.1175	-0.7325
CAGL0G02585g	LYS12	-0.205	-0.64	-0.145	-0.22	3.135	1.17	0.205	0.79	2.505	1.18
CAGL0G02255g	HBS1	1.725	2.265	0.275	0.36	-0.41	-0.58	0.665	1.485	2.115	2.4775
CAGL0F03729g	SCJ1	1.16	0.465	0.05	0.005	0.18	0.245	0.115	0.25	1.0675	1.505
CAGL0F01793g	ERG3	-1.54	-2.145	-0.795	-1.29	-1.98	-2.645	-0.42	-0.015	2.2575	2.11
CAGL0F00715g	MAK16b	1.41	0.985	-0.04	-0.59	-0.77	-0.88	1.29	2.26	2.9275	3.615
CAGL0F00253g	TRP3	1.045	1.28	0.02	-0.075	3.29	3.095	-0.075	0.095	2.2775	2.04
CAGL0E06006g	MMT1	1.75	2.41	0.445	0.475	0.445	0.445	0.245	1.4	2.74	2.785
CAGL0D05368g	SRB6	-0.265	-0.33	1.09	1.225	-0.645	-1.32	-0.165	-0.065	1.235	1.995
CAGL0C02321g	PHM8	2.3	2.745	4.86	2.21	5.48	6.655	-0.075	0.35	3.1675	3.3225
CAGL0C01595g	HIS7	1.67	1.565	0.35	0.41	4.275	4.735	-0.015	1.115	3.395	1.99
CAGL0C00231g	FCY2	0.35	0.705	0.42	0.27	0.58	0.805	-0.07	0.05	0.4675	0.905
CAGL0B04675g	DOM34b	2.075	2.805	0.09	-0.075	0.385	1.145	1.895	3.32	3.5	3.845
CAGL0B02475g	PHO84	-1.38	-1.63	0.08	-0.05	2.48	3.57	-0.395	-1.245	1.0675	-0.7425
CAGL0B01419g	RIB4	3.76	3.92	1.205	1.235	0.685	1.655	0.3	1.005	2.64	3.205
CAGL0B00902g	HIS4	1.09	0.54	-0.155	-0.035	4.395	4.485	-0.05	0.155	2.9625	1.465
CAGL0A01243g	GIT1	1.795	1.535	0.5	0.32	0.725	0.96	0.035	0.25	2.225	3.1275

## Sheet: Legend
Supplementary Table T4: Gene expression profiles of the 38 C. glabrata Ros in C. glabrata multistress experiments. The values are Log2 of treated/untreated expression ratios for the following stress: Se: 1 mM for sodium selenite, Salt: 1 M NaCl, Cd: 2 mM cadmium chloride, Fe: 5 mM iron sulfate and BPS: 0.5 mM for bathophenanthroline disulfonate. Each value is the average of two biologically indep…
